# Supplementary material for: Nucleation-promoting and growth-limiting synthesis of disordered rock-salt Li-ion cathode materials
Source: Nat Commun. 2025 Jul 1;16:5806. doi: 10.1038/s41467-025-60946-4 (PMC12216312; doi:10.1038/s41467-025-60946-4)
Supplement: Supplementary file 3 — Source Data [file 41467_2025_60946_MOESM3_ESM.xlsx]

## Sheet: Fig. 1b
	S-LMTO	PS-LMTO
2Theta (degree)	Intensity (arb. Units), Normalize to [0, 1]	Intensity (arb. Units), Normalize to [0, 1]
9.85642	0.05842	0.52226
9.86442	0.0608	0.5643
9.87242	0.06206	0.54101
9.88042	0.05961	0.54816
9.88842	0.05891	0.52699
9.89642	0.05499	0.52225
9.90442	0.0579	0.54678
9.91242	0.05837	0.49837
9.92042	0.05721	0.54977
9.92842	0.05958	0.5782
9.93642	0.05825	0.53404
9.94442	0.0586	0.5119
9.95242	0.05889	0.51159
9.96042	0.05588	0.5134
9.96842	0.05673	0.52225
9.97642	0.06042	0.5243
9.98442	0.06042	0.52422
9.99242	0.05863	0.52446
10.0004	0.06026	0.53393
10.0084	0.05726	0.50392
10.0164	0.05869	0.51846
10.0244	0.05592	0.52434
10.0324	0.0587	0.49577
10.0404	0.05688	0.5021
10.0484	0.06123	0.55942
10.0564	0.06211	0.52471
10.0644	0.05664	0.50313
10.0724	0.05805	0.56592
10.0804	0.05579	0.55053
10.0884	0.05671	0.52322
10.0964	0.0569	0.4976
10.1044	0.05789	0.5231
10.1124	0.05869	0.50101
10.1204	0.06006	0.51797
10.1284	0.06045	0.5202
10.1364	0.05881	0.48994
10.1444	0.05609	0.48956
10.1524	0.05504	0.50989
10.1604	0.0555	0.51607
10.1684	0.05435	0.50618
10.1764	0.05415	0.5093
10.1844	0.05661	0.52247
10.1924	0.05913	0.52605
10.2004	0.05699	0.48234
10.2084	0.05623	0.49815
10.2164	0.05784	0.51602
10.2244	0.05593	0.5061
10.2324	0.05516	0.5061
10.2404	0.0544	0.51647
10.2484	0.05435	0.51685
10.2564	0.05719	0.48442
10.2644	0.05591	0.53305
10.2724	0.05462	0.53126
10.2804	0.05738	0.49579
10.2884	0.05529	0.52263
10.2964	0.05744	0.48592
10.3044	0.05849	0.44608
10.3124	0.0566	0.49892
10.3204	0.05578	0.54123
10.3284	0.05537	0.50461
10.3364	0.05441	0.46221
10.3444	0.05428	0.47043
10.3524	0.05564	0.49743
10.3604	0.05693	0.48735
10.3684	0.05649	0.48233
10.3764	0.05668	0.5352
10.3844	0.05569	0.50011
10.3924	0.05366	0.48385
10.4004	0.05853	0.52904
10.4084	0.05585	0.44876
10.4164	0.05393	0.45437
10.4244	0.05278	0.49451
10.4324	0.05961	0.43712
10.4404	0.05677	0.4935
10.4484	0.05604	0.50538
10.4564	0.05241	0.46779
10.4644	0.05068	0.48282
10.4724	0.05649	0.47492
10.4804	0.05471	0.46209
10.4884	0.05506	0.472
10.4964	0.05494	0.47652
10.5044	0.05134	0.50982
10.5124	0.05124	0.50857
10.5204	0.05581	0.4845
10.5284	0.05643	0.50847
10.5364	0.05564	0.51265
10.5444	0.05896	0.47079
10.5524	0.05687	0.44893
10.5604	0.05517	0.44607
10.5684	0.05456	0.47467
10.5764	0.05305	0.48928
10.5844	0.05642	0.46066
10.5924	0.05648	0.47753
10.6004	0.05322	0.51079
10.6084	0.05475	0.49544
10.6164	0.05709	0.47031
10.6244	0.05423	0.55783
10.6324	0.05465	0.45903
10.6404	0.05018	0.46042
10.6484	0.05045	0.43562
10.6564	0.05495	0.49415
10.6644	0.05496	0.45096
10.6724	0.05175	0.46725
10.6804	0.05283	0.51326
10.6884	0.05299	0.47932
10.6964	0.05539	0.44322
10.7044	0.05644	0.44581
10.7124	0.05382	0.45296
10.7204	0.05236	0.46931
10.7284	0.05247	0.48104
10.7364	0.05375	0.46614
10.7444	0.0519	0.45407
10.7524	0.05276	0.47904
10.7604	0.05208	0.50539
10.7684	0.04981	0.47809
10.7764	0.05315	0.4669
10.7844	0.05316	0.44843
10.7924	0.05306	0.44941
10.8004	0.04856	0.49958
10.8084	0.05435	0.45184
10.8164	0.05766	0.48091
10.8244	0.05022	0.47597
10.8324	0.04946	0.47009
10.8404	0.05386	0.47316
10.8484	0.054	0.47431
10.8564	0.05275	0.42581
10.8644	0.05544	0.45173
10.8724	0.05574	0.44887
10.8804	0.05301	0.44785
10.8884	0.05278	0.45597
10.8964	0.05322	0.45568
10.9044	0.05253	0.46608
10.9124	0.05097	0.47317
10.9204	0.04993	0.46724
10.9284	0.05297	0.44789
10.9364	0.05167	0.46802
10.9444	0.05282	0.4791
10.9524	0.05556	0.42387
10.9604	0.05331	0.45622
10.9684	0.05154	0.47257
10.9764	0.05122	0.45191
10.9844	0.05197	0.41295
10.9924	0.05159	0.48168
11.0004	0.05086	0.46102
11.0084	0.04976	0.4275
11.0164	0.05455	0.45692
11.0244	0.05304	0.46387
11.0324	0.05355	0.4448
11.0404	0.05146	0.42391
11.0484	0.05118	0.49022
11.0564	0.05157	0.4916
11.0644	0.05203	0.45434
11.0724	0.05384	0.45142
11.0804	0.05399	0.44872
11.0884	0.0524	0.44267
11.0964	0.05134	0.4674
11.1044	0.05096	0.48219
11.1124	0.05196	0.47035
11.1204	0.05208	0.47833
11.1284	0.05236	0.44019
11.1364	0.05214	0.46297
11.1444	0.05106	0.45716
11.1524	0.05052	0.4479
11.1604	0.05142	0.4429
11.1684	0.04925	0.43808
11.1764	0.04999	0.43321
11.1844	0.05073	0.47162
11.1924	0.04871	0.41954
11.2004	0.04715	0.41709
11.2084	0.04692	0.43427
11.2164	0.04838	0.44594
11.2244	0.04691	0.43736
11.2324	0.05064	0.44694
11.2404	0.05302	0.44704
11.2484	0.05151	0.45241
11.2564	0.04976	0.4761
11.2644	0.05062	0.46625
11.2724	0.05124	0.4457
11.2804	0.04908	0.45714
11.2884	0.04789	0.4652
11.2964	0.0491	0.46221
11.3044	0.04974	0.46762
11.3124	0.0501	0.44965
11.3204	0.04999	0.42084
11.3284	0.04826	0.46559
11.3364	0.04784	0.44642
11.3444	0.05119	0.43309
11.3524	0.04714	0.4347
11.3604	0.05235	0.47424
11.3684	0.05124	0.4694
11.3764	0.04694	0.43151
11.3844	0.04588	0.41486
11.3924	0.04546	0.43376
11.4004	0.04964	0.40271
11.4084	0.05049	0.44564
11.4164	0.05067	0.45669
11.4244	0.05053	0.42018
11.4324	0.04826	0.43092
11.4404	0.04735	0.44249
11.4484	0.0483	0.40903
11.4564	0.0496	0.3976
11.4644	0.05058	0.40846
11.4724	0.04985	0.43584
11.4804	0.04832	0.46444
11.4884	0.04819	0.43769
11.4964	0.04857	0.45031
11.5044	0.04821	0.43149
11.5124	0.04653	0.44233
11.5204	0.04858	0.43219
11.5284	0.05146	0.40323
11.5364	0.05013	0.44741
11.5444	0.04625	0.43339
11.5524	0.05068	0.44808
11.5604	0.04933	0.44356
11.5684	0.05027	0.4342
11.5764	0.0494	0.45922
11.5844	0.04706	0.44309
11.5924	0.04654	0.41124
11.6004	0.04709	0.4812
11.6084	0.05047	0.4722
11.6164	0.04997	0.41184
11.6244	0.04954	0.3969
11.6324	0.05087	0.40559
11.6404	0.04863	0.40537
11.6484	0.0456	0.40053
11.6564	0.04621	0.41284
11.6644	0.04774	0.44875
11.6724	0.04925	0.47439
11.6804	0.05055	0.46664
11.6884	0.04856	0.44071
11.6964	0.04491	0.41468
11.7044	0.04724	0.41582
11.7124	0.04692	0.47245
11.7204	0.04712	0.42464
11.7284	0.04912	0.44179
11.7364	0.04654	0.4079
11.7444	0.05173	0.41268
11.7524	0.04841	0.41282
11.7604	0.04543	0.40421
11.7684	0.04596	0.39874
11.7764	0.04918	0.41363
11.7844	0.04971	0.46758
11.7924	0.04854	0.45579
11.8004	0.04781	0.43986
11.8084	0.04698	0.44125
11.8164	0.04742	0.42019
11.8244	0.04766	0.38981
11.8324	0.04583	0.41498
11.8404	0.04461	0.4244
11.8484	0.04688	0.39206
11.8564	0.04823	0.39789
11.8644	0.04566	0.39953
11.8724	0.04603	0.39476
11.8804	0.04814	0.38492
11.8884	0.04939	0.41629
11.8964	0.04903	0.38738
11.9044	0.05179	0.38414
11.9124	0.04697	0.39517
11.9204	0.04762	0.42654
11.9284	0.04435	0.35585
11.9364	0.04782	0.4137
11.9444	0.04841	0.44046
11.9524	0.04748	0.43033
11.9604	0.04366	0.37615
11.9684	0.04682	0.37116
11.9764	0.04587	0.42374
11.9844	0.0458	0.4433
11.9924	0.04737	0.42708
12.0004	0.05039	0.42391
12.0084	0.04982	0.41412
12.0164	0.04653	0.40545
12.0244	0.04573	0.41249
12.0324	0.04574	0.41792
12.0404	0.04551	0.42168
12.0484	0.04666	0.41778
12.0564	0.04696	0.41439
12.0644	0.04826	0.44196
12.0724	0.04695	0.40895
12.0804	0.04744	0.41199
12.0884	0.04265	0.4042
12.0964	0.04427	0.38068
12.1044	0.04434	0.4077
12.1124	0.04578	0.40293
12.1204	0.0476	0.36547
12.1284	0.04595	0.41317
12.1364	0.04743	0.44886
12.1444	0.04737	0.39536
12.1524	0.047	0.41829
12.1604	0.04692	0.4168
12.1684	0.04799	0.41986
12.1764	0.04571	0.40005
12.1844	0.0466	0.40634
12.1924	0.04633	0.4065
12.2004	0.04462	0.40845
12.2084	0.04464	0.4058
12.2164	0.04502	0.38858
12.2244	0.04428	0.38319
12.2324	0.04342	0.37615
12.2404	0.0432	0.37774
12.2484	0.04301	0.4051
12.2564	0.04637	0.40258
12.2644	0.04521	0.40945
12.2724	0.04339	0.36986
12.2804	0.04708	0.35291
12.2884	0.04813	0.38164
12.2964	0.04317	0.35932
12.3044	0.04352	0.37784
12.3124	0.04669	0.3737
12.3204	0.04324	0.37778
12.3284	0.045	0.3949
12.3364	0.04663	0.42217
12.3444	0.04634	0.3863
12.3524	0.04644	0.38755
12.3604	0.04731	0.41324
12.3684	0.04648	0.39458
12.3764	0.04488	0.39578
12.3844	0.04595	0.39971
12.3924	0.04444	0.40304
12.4004	0.04203	0.42229
12.4084	0.04432	0.40986
12.4164	0.04635	0.36732
12.4244	0.04464	0.35257
12.4324	0.04316	0.36467
12.4404	0.04325	0.37457
12.4484	0.04369	0.37199
12.4564	0.04415	0.40119
12.4644	0.04307	0.39425
12.4724	0.04022	0.40491
12.4804	0.04421	0.42663
12.4884	0.04243	0.39312
12.4964	0.04277	0.41192
12.5044	0.04178	0.37692
12.5124	0.04426	0.40333
12.5204	0.04527	0.38336
12.5284	0.04541	0.39372
12.5364	0.0454	0.40526
12.5444	0.04541	0.37034
12.5524	0.0459	0.36041
12.5604	0.04781	0.3787
12.5684	0.04623	0.41956
12.5764	0.04388	0.40124
12.5844	0.04425	0.40487
12.5924	0.04404	0.43489
12.6004	0.04338	0.40984
12.6084	0.04468	0.39796
12.6164	0.04564	0.38556
12.6244	0.04596	0.3616
12.6324	0.04462	0.37077
12.6404	0.04233	0.38577
12.6484	0.04347	0.41566
12.6564	0.04351	0.39938
12.6644	0.04638	0.36912
12.6724	0.04386	0.37857
12.6804	0.04174	0.39266
12.6884	0.04065	0.37468
12.6964	0.04124	0.39087
12.7044	0.04478	0.38461
12.7124	0.0427	0.37144
12.7204	0.04403	0.34307
12.7284	0.04574	0.3804
12.7364	0.04564	0.38128
12.7444	0.04188	0.37956
12.7524	0.04337	0.37742
12.7604	0.04495	0.38414
12.7684	0.04371	0.37331
12.7764	0.04385	0.37445
12.7844	0.0445	0.39379
12.7924	0.04441	0.38802
12.8004	0.04453	0.39142
12.8084	0.04383	0.38924
12.8164	0.04279	0.37475
12.8244	0.04302	0.39191
12.8324	0.04372	0.39307
12.8404	0.04246	0.40815
12.8484	0.04031	0.34227
12.8564	0.04147	0.37046
12.8644	0.04539	0.41768
12.8724	0.04326	0.38947
12.8804	0.04451	0.35711
12.8884	0.04368	0.35834
12.8964	0.04139	0.39112
12.9044	0.04297	0.38256
12.9124	0.04107	0.37824
12.9204	0.04332	0.33841
12.9284	0.04391	0.34591
12.9364	0.04353	0.3531
12.9444	0.04417	0.37424
12.9524	0.04525	0.41151
12.9604	0.0467	0.38744
12.9684	0.04552	0.36174
12.9764	0.04383	0.38312
12.9844	0.04341	0.36932
12.9924	0.03952	0.35528
13.0004	0.03957	0.37427
13.0084	0.0406	0.366
13.0164	0.03864	0.37429
13.0244	0.04519	0.37068
13.0324	0.04156	0.33422
13.0404	0.04052	0.40268
13.0484	0.03954	0.32276
13.0564	0.04234	0.41054
13.0644	0.04346	0.39436
13.0724	0.04352	0.33318
13.0804	0.04166	0.36208
13.0884	0.03956	0.33413
13.0964	0.04024	0.3846
13.1044	0.04459	0.38865
13.1124	0.04239	0.35071
13.1204	0.04104	0.34114
13.1284	0.04396	0.37622
13.1364	0.04495	0.35571
13.1444	0.04428	0.34523
13.1524	0.04427	0.37078
13.1604	0.04334	0.37962
13.1684	0.04303	0.38802
13.1764	0.04378	0.36246
13.1844	0.04226	0.32431
13.1924	0.04279	0.36271
13.2004	0.04302	0.39008
13.2084	0.04335	0.39796
13.2164	0.04058	0.39666
13.2244	0.04076	0.38566
13.2324	0.04276	0.35953
13.2404	0.04205	0.37339
13.2484	0.04065	0.33693
13.2564	0.04395	0.36563
13.2644	0.03887	0.35187
13.2724	0.0432	0.39772
13.2804	0.04427	0.37704
13.2884	0.04318	0.36146
13.2964	0.04304	0.40006
13.3044	0.04052	0.38558
13.3124	0.04114	0.35385
13.3204	0.04221	0.36386
13.3284	0.04442	0.386
13.3364	0.04365	0.37416
13.3444	0.0409	0.3779
13.3524	0.04117	0.39801
13.3604	0.04043	0.37617
13.3684	0.03984	0.36989
13.3764	0.04189	0.38312
13.3844	0.04489	0.37433
13.3924	0.04295	0.35182
13.4004	0.04184	0.38823
13.4084	0.0404	0.4123
13.4164	0.03906	0.36406
13.4244	0.04347	0.3687
13.4324	0.04065	0.37799
13.4404	0.04403	0.37377
13.4484	0.03843	0.32691
13.4564	0.03861	0.341
13.4644	0.03878	0.36003
13.4724	0.04071	0.32073
13.4804	0.04027	0.35489
13.4884	0.04059	0.35711
13.4964	0.04095	0.35243
13.5044	0.03966	0.36264
13.5124	0.03937	0.35286
13.5204	0.03931	0.33748
13.5284	0.03928	0.3418
13.5364	0.04093	0.34934
13.5444	0.04186	0.35122
13.5524	0.04058	0.34302
13.5604	0.03965	0.32949
13.5684	0.04052	0.35906
13.5764	0.04403	0.38003
13.5844	0.04162	0.34466
13.5924	0.041	0.32706
13.6004	0.03898	0.36775
13.6084	0.04145	0.35971
13.6164	0.04464	0.37822
13.6244	0.04429	0.37824
13.6324	0.04225	0.38722
13.6404	0.04046	0.34213
13.6484	0.04234	0.34693
13.6564	0.04192	0.38735
13.6644	0.04168	0.37265
13.6724	0.04142	0.33077
13.6804	0.0406	0.36344
13.6884	0.04044	0.35275
13.6964	0.04058	0.35493
13.7044	0.04117	0.37859
13.7124	0.04114	0.36905
13.7204	0.04124	0.34997
13.7284	0.04117	0.33522
13.7364	0.03973	0.33987
13.7444	0.03949	0.36581
13.7524	0.04019	0.35332
13.7604	0.04129	0.36929
13.7684	0.03905	0.37558
13.7764	0.04001	0.32047
13.7844	0.03915	0.32537
13.7924	0.04226	0.39995
13.8004	0.03984	0.35475
13.8084	0.03881	0.38722
13.8164	0.04012	0.38346
13.8244	0.04087	0.2996
13.8324	0.03941	0.33608
13.8404	0.0403	0.34086
13.8484	0.03948	0.33628
13.8564	0.03837	0.34885
13.8644	0.03927	0.37705
13.8724	0.03895	0.36963
13.8804	0.03969	0.36174
13.8884	0.0418	0.34811
13.8964	0.04241	0.33754
13.9044	0.04171	0.32483
13.9124	0.04039	0.31508
13.9204	0.04037	0.33291
13.9284	0.04267	0.33835
13.9364	0.04197	0.32037
13.9444	0.03923	0.31671
13.9524	0.04002	0.34857
13.9604	0.04211	0.36139
13.9684	0.04183	0.35052
13.9764	0.03762	0.36052
13.9844	0.03679	0.37769
13.9924	0.04056	0.36377
14.0004	0.04059	0.35463
14.0084	0.04191	0.33259
14.0164	0.04015	0.32244
14.0244	0.03985	0.33659
14.0324	0.03874	0.35859
14.0404	0.04165	0.33911
14.0484	0.041	0.34702
14.0564	0.04045	0.35724
14.0644	0.04081	0.35311
14.0724	0.04178	0.33859
14.0804	0.03994	0.35829
14.0884	0.03981	0.35534
14.0964	0.04108	0.33417
14.1044	0.03928	0.35031
14.1124	0.03972	0.34715
14.1204	0.04124	0.33469
14.1284	0.0396	0.35288
14.1364	0.03985	0.35153
14.1444	0.03966	0.35453
14.1524	0.03826	0.33515
14.1604	0.03567	0.33953
14.1684	0.03939	0.37549
14.1764	0.03775	0.33069
14.1844	0.0405	0.34422
14.1924	0.04025	0.34466
14.2004	0.03735	0.34039
14.2084	0.04065	0.33198
14.2164	0.04014	0.35717
14.2244	0.04153	0.35647
14.2324	0.03969	0.38556
14.2404	0.04149	0.33055
14.2484	0.04139	0.31272
14.2564	0.03952	0.33506
14.2644	0.03976	0.33942
14.2724	0.04004	0.3376
14.2804	0.03966	0.33335
14.2884	0.03896	0.32782
14.2964	0.03852	0.3358
14.3044	0.03926	0.33061
14.3124	0.03858	0.32199
14.3204	0.04013	0.36024
14.3284	0.04027	0.33711
14.3364	0.03824	0.33475
14.3444	0.04081	0.28796
14.3524	0.03998	0.31049
14.3604	0.04121	0.29432
14.3684	0.03879	0.3118
14.3764	0.03912	0.32964
14.3844	0.04078	0.33473
14.3924	0.04158	0.33924
14.4004	0.04048	0.34775
14.4084	0.04022	0.35307
14.4164	0.04076	0.33323
14.4244	0.04044	0.34553
14.4324	0.04022	0.3326
14.4404	0.04089	0.31831
14.4484	0.04028	0.33526
14.4564	0.03893	0.3394
14.4644	0.03842	0.33053
14.4724	0.03857	0.3388
14.4804	0.03765	0.33263
14.4884	0.03695	0.31723
14.4964	0.03822	0.33818
14.5044	0.03836	0.34076
14.5124	0.04172	0.33268
14.5204	0.04085	0.33638
14.5284	0.042	0.31988
14.5364	0.04157	0.31616
14.5444	0.04057	0.35307
14.5524	0.04025	0.33508
14.5604	0.042	0.33059
14.5684	0.03867	0.36596
14.5764	0.04131	0.33057
14.5844	0.04168	0.318
14.5924	0.0408	0.32396
14.6004	0.04031	0.30139
14.6084	0.041	0.32008
14.6164	0.0396	0.31488
14.6244	0.039	0.33693
14.6324	0.04107	0.31841
14.6404	0.03945	0.30622
14.6484	0.03681	0.3307
14.6564	0.0373	0.31484
14.6644	0.03896	0.30921
14.6724	0.03848	0.34052
14.6804	0.03629	0.31351
14.6884	0.03941	0.30818
14.6964	0.04279	0.34704
14.7044	0.0412	0.32489
14.7124	0.04371	0.32422
14.7204	0.04381	0.33878
14.7284	0.03787	0.33273
14.7364	0.03985	0.35879
14.7444	0.0395	0.3542
14.7524	0.04053	0.32272
14.7604	0.03797	0.33823
14.7684	0.03617	0.33578
14.7764	0.04098	0.31605
14.7844	0.03754	0.33008
14.7924	0.03813	0.31125
14.8004	0.03534	0.34856
14.8084	0.03802	0.36544
14.8164	0.04111	0.32086
14.8244	0.04127	0.31199
14.8324	0.03831	0.31606
14.8404	0.03645	0.32084
14.8484	0.03731	0.31484
14.8564	0.03827	0.30746
14.8644	0.03863	0.33189
14.8724	0.03726	0.31856
14.8804	0.03668	0.31413
14.8884	0.03786	0.33924
14.8964	0.03836	0.32644
14.9044	0.03837	0.35071
14.9124	0.04026	0.35657
14.9204	0.04052	0.33737
14.9284	0.03948	0.373
14.9364	0.03845	0.34544
14.9444	0.03875	0.3271
14.9524	0.04006	0.27742
14.9604	0.0393	0.31735
14.9684	0.03657	0.31101
14.9764	0.03701	0.31782
14.9844	0.0402	0.34144
14.9924	0.04082	0.33976
15.0004	0.03944	0.3176
15.0084	0.04114	0.31821
15.0164	0.04198	0.32331
15.0244	0.04076	0.33538
15.0324	0.03972	0.33637
15.0404	0.03928	0.339
15.0484	0.03896	0.34597
15.0564	0.03735	0.31343
15.0644	0.03709	0.30603
15.0724	0.03905	0.30159
15.0804	0.03665	0.29823
15.0884	0.03699	0.29967
15.0964	0.03843	0.30955
15.1044	0.03622	0.32331
15.1124	0.03948	0.2943
15.1204	0.03913	0.31179
15.1284	0.0371	0.29458
15.1364	0.03699	0.28544
15.1444	0.03979	0.34903
15.1524	0.03611	0.32018
15.1604	0.03745	0.35999
15.1684	0.04019	0.33823
15.1764	0.0382	0.31298
15.1844	0.03816	0.31634
15.1924	0.03769	0.31837
15.2004	0.03821	0.30608
15.2084	0.03727	0.32514
15.2164	0.03627	0.34705
15.2244	0.03684	0.3222
15.2324	0.03594	0.29725
15.2404	0.03784	0.31432
15.2484	0.04111	0.325
15.2564	0.03646	0.30903
15.2644	0.03626	0.32686
15.2724	0.03755	0.32454
15.2804	0.03836	0.30684
15.2884	0.03778	0.35611
15.2964	0.03542	0.32913
15.3044	0.03841	0.30722
15.3124	0.03773	0.29848
15.3204	0.04072	0.3282
15.3284	0.03839	0.28984
15.3364	0.03686	0.32732
15.3444	0.03749	0.32764
15.3524	0.0361	0.29457
15.3604	0.0371	0.2976
15.3684	0.03867	0.29665
15.3764	0.03733	0.2965
15.3844	0.03588	0.31452
15.3924	0.03733	0.32579
15.4004	0.03878	0.32586
15.4084	0.03746	0.31304
15.4164	0.03653	0.31374
15.4244	0.03788	0.35322
15.4324	0.03854	0.38156
15.4404	0.03795	0.35889
15.4484	0.03771	0.31892
15.4564	0.03698	0.33409
15.4644	0.03501	0.31196
15.4724	0.03887	0.31415
15.4804	0.03692	0.33053
15.4884	0.03597	0.32946
15.4964	0.03699	0.3029
15.5044	0.0418	0.28984
15.5124	0.0381	0.29734
15.5204	0.0402	0.31012
15.5284	0.03792	0.28943
15.5364	0.03763	0.29526
15.5444	0.03563	0.32547
15.5524	0.03611	0.29384
15.5604	0.03733	0.31453
15.5684	0.03684	0.3098
15.5764	0.03649	0.33899
15.5844	0.03795	0.32674
15.5924	0.03914	0.29342
15.6004	0.03897	0.28691
15.6084	0.03921	0.27574
15.6164	0.03973	0.3122
15.6244	0.03872	0.34387
15.6324	0.03728	0.31617
15.6404	0.03774	0.31448
15.6484	0.03737	0.3506
15.6564	0.04048	0.33724
15.6644	0.03982	0.34288
15.6724	0.03934	0.28811
15.6804	0.03667	0.34432
15.6884	0.03837	0.32632
15.6964	0.03579	0.30018
15.7044	0.0359	0.32267
15.7124	0.03986	0.29108
15.7204	0.03827	0.31391
15.7284	0.03852	0.30722
15.7364	0.03877	0.27699
15.7444	0.03902	0.27586
15.7524	0.03959	0.28866
15.7604	0.03838	0.31264
15.7684	0.03991	0.32579
15.7764	0.04261	0.3051
15.7844	0.04015	0.29933
15.7924	0.03577	0.30889
15.8004	0.03493	0.30681
15.8084	0.03689	0.31805
15.8164	0.03908	0.31465
15.8244	0.03753	0.30764
15.8324	0.03653	0.28388
15.8404	0.0386	0.34322
15.8484	0.03783	0.30539
15.8564	0.03862	0.26309
15.8644	0.03658	0.32164
15.8724	0.0349	0.33506
15.8804	0.04065	0.36688
15.8884	0.03963	0.32129
15.8964	0.03796	0.32064
15.9044	0.03654	0.2985
15.9124	0.03795	0.27616
15.9204	0.03633	0.30464
15.9284	0.03439	0.34945
15.9364	0.03801	0.33896
15.9444	0.04111	0.32579
15.9524	0.03983	0.32844
15.9604	0.03918	0.32814
15.9684	0.03951	0.32355
15.9764	0.03882	0.30705
15.9844	0.03771	0.29816
15.9924	0.03805	0.31366
16.0004	0.04058	0.31078
16.0084	0.04029	0.29695
16.0164	0.03917	0.3052
16.0244	0.03827	0.34126
16.0324	0.03923	0.32252
16.0404	0.03953	0.30272
16.0484	0.0367	0.30377
16.0564	0.03772	0.32094
16.0644	0.03909	0.30769
16.0724	0.03982	0.31169
16.0804	0.03826	0.32422
16.0884	0.03836	0.34166
16.0964	0.04192	0.31839
16.1044	0.03975	0.34044
16.1124	0.03624	0.3062
16.1204	0.03714	0.28307
16.1284	0.03783	0.32082
16.1364	0.03793	0.34752
16.1444	0.03983	0.34675
16.1524	0.03914	0.33278
16.1604	0.03898	0.30019
16.1684	0.04026	0.28711
16.1764	0.0385	0.32204
16.1844	0.03794	0.34158
16.1924	0.03812	0.31921
16.2004	0.03942	0.32825
16.2084	0.03941	0.32201
16.2164	0.03675	0.28397
16.2244	0.039	0.34101
16.2324	0.03813	0.27956
16.2404	0.03882	0.27219
16.2484	0.04021	0.29798
16.2564	0.04126	0.29386
16.2644	0.03739	0.31021
16.2724	0.03978	0.2883
16.2804	0.04173	0.29963
16.2884	0.03783	0.32072
16.2964	0.03928	0.31554
16.3044	0.03921	0.32805
16.3124	0.03879	0.31413
16.3204	0.03619	0.31395
16.3284	0.03674	0.3107
16.3364	0.03898	0.33724
16.3444	0.03882	0.34806
16.3524	0.03853	0.33406
16.3604	0.03899	0.33899
16.3684	0.03903	0.32716
16.3764	0.0384	0.30709
16.3844	0.03699	0.28917
16.3924	0.03873	0.31545
16.4004	0.0356	0.27607
16.4084	0.03884	0.26708
16.4164	0.03896	0.3216
16.4244	0.03757	0.32685
16.4324	0.04132	0.34433
16.4404	0.04167	0.32633
16.4484	0.03866	0.34338
16.4564	0.03529	0.30345
16.4644	0.03372	0.32541
16.4724	0.03801	0.31559
16.4804	0.03887	0.31903
16.4884	0.03826	0.31782
16.4964	0.0371	0.28008
16.5044	0.03799	0.29362
16.5124	0.0392	0.3065
16.5204	0.03795	0.30785
16.5284	0.03862	0.30271
16.5364	0.03844	0.29993
16.5444	0.03849	0.32091
16.5524	0.04151	0.34535
16.5604	0.0407	0.32213
16.5684	0.04011	0.26968
16.5764	0.03832	0.30733
16.5844	0.03849	0.32863
16.5924	0.03605	0.29978
16.6004	0.03685	0.28516
16.6084	0.03839	0.28982
16.6164	0.0381	0.29893
16.6244	0.03878	0.31649
16.6324	0.03843	0.30342
16.6404	0.03841	0.30272
16.6484	0.03718	0.30272
16.6564	0.03672	0.2697
16.6644	0.0383	0.26929
16.6724	0.04037	0.29444
16.6804	0.03722	0.28394
16.6884	0.03698	0.2875
16.6964	0.0408	0.30757
16.7044	0.0393	0.3087
16.7124	0.03947	0.31972
16.7204	0.03997	0.31966
16.7284	0.03833	0.2889
16.7364	0.03857	0.27833
16.7444	0.03758	0.28279
16.7524	0.03746	0.28246
16.7604	0.03743	0.3099
16.7684	0.03745	0.31031
16.7764	0.03995	0.29245
16.7844	0.03837	0.30097
16.7924	0.03626	0.26741
16.8004	0.03905	0.31164
16.8084	0.0377	0.30712
16.8164	0.03736	0.29403
16.8244	0.03702	0.32348
16.8324	0.0389	0.28153
16.8404	0.03673	0.31011
16.8484	0.03943	0.33521
16.8564	0.04022	0.30826
16.8644	0.0392	0.27902
16.8724	0.03974	0.28327
16.8804	0.03841	0.28346
16.8884	0.04011	0.2988
16.8964	0.04086	0.3196
16.9044	0.04096	0.30284
16.9124	0.04204	0.28014
16.9204	0.03993	0.28014
16.9284	0.03767	0.28362
16.9364	0.03925	0.30286
16.9444	0.04043	0.32508
16.9524	0.0405	0.2975
16.9604	0.03849	0.26477
16.9684	0.03657	0.30804
16.9764	0.0396	0.31025
16.9844	0.0379	0.3003
16.9924	0.04027	0.32422
17.0004	0.04166	0.28051
17.0084	0.03893	0.31479
17.0164	0.04008	0.33769
17.0244	0.03866	0.30777
17.0324	0.03638	0.31026
17.0404	0.03705	0.31922
17.0484	0.04027	0.31094
17.0564	0.0398	0.3073
17.0644	0.03984	0.29252
17.0724	0.0387	0.26324
17.0804	0.03933	0.27442
17.0884	0.03982	0.29363
17.0964	0.03983	0.29363
17.1044	0.04028	0.29375
17.1124	0.03943	0.29363
17.1204	0.03916	0.30009
17.1284	0.0393	0.31912
17.1364	0.03865	0.32051
17.1444	0.03997	0.28014
17.1524	0.03967	0.29022
17.1604	0.04153	0.32868
17.1684	0.03871	0.29468
17.1764	0.04131	0.34252
17.1844	0.04125	0.3073
17.1924	0.03678	0.3073
17.2004	0.03929	0.29883
17.2084	0.03822	0.31032
17.2164	0.03837	0.28903
17.2244	0.04102	0.30277
17.2324	0.03975	0.3073
17.2404	0.04069	0.30077
17.2484	0.04207	0.29829
17.2564	0.03944	0.31264
17.2644	0.03897	0.31571
17.2724	0.04005	0.29217
17.2804	0.03987	0.29631
17.2884	0.04169	0.30808
17.2964	0.04094	0.29252
17.3044	0.03776	0.28294
17.3124	0.04059	0.28624
17.3204	0.04068	0.29295
17.3284	0.03904	0.29372
17.3364	0.03907	0.32853
17.3444	0.04	0.30065
17.3524	0.03908	0.28965
17.3604	0.0412	0.29192
17.3684	0.0397	0.27154
17.3764	0.03528	0.28006
17.3844	0.03963	0.3104
17.3924	0.03953	0.32028
17.4004	0.03887	0.28959
17.4084	0.03877	0.29202
17.4164	0.04019	0.30083
17.4244	0.04085	0.2861
17.4324	0.0412	0.26481
17.4404	0.04155	0.27242
17.4484	0.04035	0.28014
17.4564	0.0389	0.30084
17.4644	0.03936	0.32381
17.4724	0.04039	0.29775
17.4804	0.03963	0.28409
17.4884	0.03886	0.30659
17.4964	0.04052	0.31123
17.5044	0.04218	0.31807
17.5124	0.04129	0.27894
17.5204	0.03999	0.28605
17.5284	0.0392	0.31446
17.5364	0.0398	0.28588
17.5444	0.04178	0.29677
17.5524	0.04258	0.3234
17.5604	0.03878	0.28008
17.5684	0.03947	0.27581
17.5764	0.03849	0.29233
17.5844	0.04001	0.30168
17.5924	0.04054	0.29901
17.6004	0.03885	0.30915
17.6084	0.03896	0.29124
17.6164	0.0376	0.29106
17.6244	0.0404	0.28468
17.6324	0.04158	0.29436
17.6404	0.04131	0.26632
17.6484	0.04191	0.27446
17.6564	0.04078	0.30977
17.6644	0.03848	0.31864
17.6724	0.03785	0.29302
17.6804	0.03792	0.25859
17.6884	0.03723	0.27123
17.6964	0.03671	0.27897
17.7044	0.03814	0.27133
17.7124	0.04016	0.26345
17.7204	0.04225	0.28318
17.7284	0.03934	0.27739
17.7364	0.03828	0.28742
17.7444	0.04091	0.26787
17.7524	0.03986	0.29789
17.7604	0.0402	0.28958
17.7684	0.04122	0.26504
17.7764	0.04068	0.30514
17.7844	0.03822	0.3233
17.7924	0.03743	0.29375
17.8004	0.03788	0.32539
17.8084	0.03855	0.31729
17.8164	0.03901	0.31329
17.8244	0.03783	0.30536
17.8324	0.03966	0.28809
17.8404	0.04129	0.30158
17.8484	0.0399	0.3167
17.8564	0.03925	0.29604
17.8644	0.0403	0.28469
17.8724	0.04043	0.28401
17.8804	0.0404	0.26628
17.8884	0.04163	0.28582
17.8964	0.03959	0.29025
17.9044	0.03972	0.30207
17.9124	0.03903	0.33027
17.9204	0.03848	0.27609
17.9284	0.03925	0.31964
17.9364	0.0413	0.29359
17.9444	0.03956	0.28067
17.9524	0.04152	0.30958
17.9604	0.04071	0.26813
17.9684	0.04275	0.34364
17.9764	0.04169	0.32146
17.9844	0.04131	0.26783
17.9924	0.03873	0.26939
18.0004	0.03818	0.26973
18.0084	0.03979	0.28666
18.0164	0.03994	0.28498
18.0244	0.04008	0.29039
18.0324	0.0404	0.31196
18.0404	0.04192	0.30657
18.0484	0.04297	0.28538
18.0564	0.04006	0.28349
18.0644	0.03723	0.28763
18.0724	0.03742	0.2796
18.0804	0.0385	0.2723
18.0884	0.03892	0.29003
18.0964	0.03926	0.28861
18.1044	0.03803	0.2673
18.1124	0.03778	0.30101
18.1204	0.03881	0.28089
18.1284	0.03984	0.30251
18.1364	0.04158	0.28556
18.1444	0.03586	0.24496
18.1524	0.04143	0.29423
18.1604	0.04151	0.28053
18.1684	0.04103	0.30385
18.1764	0.04284	0.31529
18.1844	0.04175	0.29766
18.1924	0.04094	0.30094
18.2004	0.04319	0.3073
18.2084	0.04194	0.30989
18.2164	0.03856	0.30485
18.2244	0.03701	0.31367
18.2324	0.03757	0.32639
18.2404	0.03891	0.31568
18.2484	0.03827	0.30261
18.2564	0.03642	0.29363
18.2644	0.03669	0.29003
18.2724	0.03885	0.2883
18.2804	0.03921	0.31247
18.2884	0.03949	0.29554
18.2964	0.03939	0.30819
18.3044	0.03853	0.31601
18.3124	0.04055	0.30705
18.3204	0.03712	0.27677
18.3284	0.04167	0.32212
18.3364	0.04011	0.29736
18.3444	0.03804	0.27852
18.3524	0.04089	0.30842
18.3604	0.03948	0.30608
18.3684	0.03954	0.30927
18.3764	0.04108	0.32122
18.3844	0.04076	0.30558
18.3924	0.04152	0.26272
18.4004	0.04122	0.24775
18.4084	0.0386	0.27143
18.4164	0.03931	0.28296
18.4244	0.041	0.27395
18.4324	0.04017	0.27456
18.4404	0.04071	0.28162
18.4484	0.04012	0.28983
18.4564	0.04169	0.3051
18.4644	0.04123	0.31472
18.4724	0.03984	0.32209
18.4804	0.04142	0.30006
18.4884	0.03935	0.27992
18.4964	0.03742	0.27553
18.5044	0.03947	0.27128
18.5124	0.04052	0.26705
18.5204	0.04124	0.29519
18.5284	0.04038	0.29829
18.5364	0.04081	0.29817
18.5444	0.04123	0.30527
18.5524	0.03971	0.29063
18.5604	0.0389	0.29412
18.5684	0.04186	0.28936
18.5764	0.03977	0.27649
18.5844	0.03897	0.2916
18.5924	0.04004	0.31465
18.6004	0.04038	0.32786
18.6084	0.03922	0.30146
18.6164	0.03826	0.28109
18.6244	0.0406	0.29748
18.6324	0.04065	0.26663
18.6404	0.04011	0.27687
18.6484	0.04237	0.28014
18.6564	0.04055	0.28095
18.6644	0.03889	0.28536
18.6724	0.0397	0.2857
18.6804	0.04152	0.25534
18.6884	0.03879	0.28427
18.6964	0.03982	0.25464
18.7044	0.04122	0.27417
18.7124	0.04228	0.30768
18.7204	0.03965	0.30418
18.7284	0.03885	0.28113
18.7364	0.03933	0.28937
18.7444	0.04158	0.30666
18.7524	0.04045	0.27576
18.7604	0.04063	0.3006
18.7684	0.04284	0.26857
18.7764	0.03995	0.24904
18.7844	0.04027	0.29169
18.7924	0.04255	0.3102
18.8004	0.04234	0.30285
18.8084	0.04289	0.30103
18.8164	0.04155	0.28781
18.8244	0.0431	0.26555
18.8324	0.04134	0.26361
18.8404	0.03943	0.27409
18.8484	0.04076	0.29911
18.8564	0.04189	0.28279
18.8644	0.04312	0.30204
18.8724	0.03813	0.29317
18.8804	0.03985	0.27598
18.8884	0.04263	0.32315
18.8964	0.04112	0.26846
18.9044	0.03969	0.27002
18.9124	0.04281	0.27499
18.9204	0.04237	0.28262
18.9284	0.0415	0.28133
18.9364	0.04055	0.29576
18.9444	0.03976	0.31783
18.9524	0.04126	0.31179
18.9604	0.04179	0.28998
18.9684	0.04055	0.27781
18.9764	0.04004	0.30429
18.9844	0.03927	0.29019
18.9924	0.03862	0.25815
19.0004	0.03975	0.29341
19.0084	0.0399	0.29602
19.0164	0.03952	0.30903
19.0244	0.04066	0.27868
19.0324	0.04094	0.28749
19.0404	0.04111	0.28213
19.0484	0.04166	0.29063
19.0564	0.03815	0.26312
19.0644	0.03985	0.27597
19.0724	0.0395	0.30187
19.0804	0.04463	0.31561
19.0884	0.03856	0.30433
19.0964	0.04166	0.27625
19.1044	0.04241	0.29637
19.1124	0.03966	0.29586
19.1204	0.03853	0.28733
19.1284	0.03987	0.26096
19.1364	0.04035	0.25205
19.1444	0.03812	0.26395
19.1524	0.0382	0.27135
19.1604	0.04077	0.27793
19.1684	0.04171	0.27046
19.1764	0.04161	0.2573
19.1844	0.04018	0.26913
19.1924	0.03676	0.28759
19.2004	0.0369	0.29881
19.2084	0.03921	0.28801
19.2164	0.04125	0.28565
19.2244	0.03978	0.28485
19.2324	0.04148	0.26767
19.2404	0.04262	0.30528
19.2484	0.04053	0.27997
19.2564	0.03845	0.27145
19.2644	0.04185	0.28391
19.2724	0.03844	0.30099
19.2804	0.04118	0.3146
19.2884	0.04109	0.30161
19.2964	0.04237	0.28416
19.3044	0.03931	0.29672
19.3124	0.04081	0.28095
19.3204	0.04228	0.28577
19.3284	0.04333	0.29375
19.3364	0.04285	0.27851
19.3444	0.04071	0.27609
19.3524	0.04107	0.29328
19.3604	0.04136	0.27956
19.3684	0.03935	0.26498
19.3764	0.04003	0.27668
19.3844	0.041	0.24835
19.3924	0.04038	0.25294
19.4004	0.04237	0.28823
19.4084	0.04168	0.26089
19.4164	0.04436	0.29054
19.4244	0.03975	0.27306
19.4324	0.03556	0.28911
19.4404	0.04126	0.28902
19.4484	0.03679	0.28043
19.4564	0.04062	0.25565
19.4644	0.03747	0.2615
19.4724	0.04062	0.27356
19.4804	0.04044	0.25812
19.4884	0.04132	0.27029
19.4964	0.04014	0.25702
19.5044	0.0417	0.2581
19.5124	0.04325	0.28771
19.5204	0.04054	0.27915
19.5284	0.0408	0.26972
19.5364	0.04132	0.26468
19.5444	0.0392	0.27401
19.5524	0.03901	0.29069
19.5604	0.04094	0.28516
19.5684	0.04219	0.29078
19.5764	0.04147	0.28462
19.5844	0.04128	0.276
19.5924	0.03729	0.25644
19.6004	0.03975	0.28689
19.6084	0.03917	0.29096
19.6164	0.03941	0.24234
19.6244	0.03843	0.31695
19.6324	0.03877	0.33031
19.6404	0.0405	0.2872
19.6484	0.04058	0.27654
19.6564	0.04184	0.30687
19.6644	0.04114	0.33479
19.6724	0.03983	0.29711
19.6804	0.03896	0.29456
19.6884	0.04257	0.27043
19.6964	0.04307	0.24958
19.7044	0.03979	0.25833
19.7124	0.0401	0.26931
19.7204	0.04168	0.26436
19.7284	0.03995	0.26435
19.7364	0.0387	0.25992
19.7444	0.03949	0.25882
19.7524	0.04065	0.27086
19.7604	0.0421	0.26045
19.7684	0.0405	0.28664
19.7764	0.0403	0.31548
19.7844	0.04058	0.30377
19.7924	0.04063	0.27239
19.8004	0.0405	0.30817
19.8084	0.03634	0.31591
19.8164	0.03702	0.30219
19.8244	0.04011	0.25106
19.8324	0.04293	0.26143
19.8404	0.04185	0.30202
19.8484	0.03895	0.29594
19.8564	0.04131	0.29363
19.8644	0.04121	0.30049
19.8724	0.03991	0.28983
19.8804	0.04146	0.26987
19.8884	0.03991	0.24343
19.8964	0.03656	0.24472
19.9044	0.03754	0.27532
19.9124	0.04005	0.28257
19.9204	0.03943	0.28354
19.9284	0.03865	0.26907
19.9364	0.0399	0.254
19.9444	0.04048	0.28943
19.9524	0.04001	0.27507
19.9604	0.0394	0.2792
19.9684	0.03906	0.2687
19.9764	0.0396	0.2909
19.9844	0.04351	0.27111
19.9924	0.04053	0.23736
20.0004	0.0398	0.25028
20.0084	0.03808	0.27978
20.0164	0.0408	0.26349
20.0244	0.04062	0.31547
20.0324	0.03996	0.31715
20.0404	0.04015	0.27225
20.0484	0.03744	0.26926
20.0564	0.03901	0.27788
20.0644	0.04061	0.23534
20.0724	0.04071	0.27194
20.0804	0.04169	0.29176
20.0884	0.04018	0.26731
20.0964	0.03935	0.26281
20.1044	0.04127	0.26702
20.1124	0.04099	0.25672
20.1204	0.03901	0.24944
20.1284	0.03928	0.25855
20.1364	0.03955	0.27295
20.1444	0.03892	0.26682
20.1524	0.04165	0.26112
20.1604	0.04187	0.24779
20.1684	0.03765	0.27355
20.1764	0.03745	0.23501
20.1844	0.03847	0.26276
20.1924	0.03915	0.26686
20.2004	0.04088	0.27109
20.2084	0.03828	0.27124
20.2164	0.03901	0.3276
20.2244	0.03945	0.2891
20.2324	0.04007	0.22512
20.2404	0.03805	0.2465
20.2484	0.04017	0.26115
20.2564	0.03987	0.28646
20.2644	0.04004	0.28687
20.2724	0.03973	0.28802
20.2804	0.03797	0.29609
20.2884	0.03842	0.30501
20.2964	0.04053	0.30992
20.3044	0.04101	0.30352
20.3124	0.04126	0.28653
20.3204	0.04098	0.26393
20.3284	0.03869	0.26963
20.3364	0.03917	0.29378
20.3444	0.03601	0.28559
20.3524	0.03679	0.30585
20.3604	0.03968	0.29415
20.3684	0.04094	0.26638
20.3764	0.04091	0.31485
20.3844	0.03987	0.26306
20.3924	0.03883	0.27496
20.4004	0.03686	0.28387
20.4084	0.03755	0.28462
20.4164	0.03946	0.29199
20.4244	0.03874	0.27284
20.4324	0.03922	0.26371
20.4404	0.03949	0.28084
20.4484	0.03926	0.27182
20.4564	0.03741	0.26508
20.4644	0.0381	0.26693
20.4724	0.03783	0.25547
20.4804	0.03662	0.25122
20.4884	0.03839	0.25803
20.4964	0.03979	0.24126
20.5044	0.03978	0.23495
20.5124	0.04006	0.27124
20.5204	0.03853	0.27359
20.5284	0.0405	0.27621
20.5364	0.04221	0.25786
20.5444	0.03939	0.23997
20.5524	0.03884	0.26325
20.5604	0.03946	0.27033
20.5684	0.03876	0.25374
20.5764	0.03571	0.24958
20.5844	0.03754	0.24135
20.5924	0.03865	0.28736
20.6004	0.03669	0.26745
20.6084	0.03972	0.25904
20.6164	0.03814	0.26134
20.6244	0.03684	0.26869
20.6324	0.03927	0.2451
20.6404	0.03991	0.23761
20.6484	0.03886	0.24827
20.6564	0.03822	0.25132
20.6644	0.04041	0.25585
20.6724	0.04196	0.27061
20.6804	0.04079	0.28199
20.6884	0.03912	0.2813
20.6964	0.03699	0.27861
20.7044	0.03761	0.27714
20.7124	0.03683	0.26341
20.7204	0.03573	0.27835
20.7284	0.03787	0.26915
20.7364	0.03853	0.25753
20.7444	0.03686	0.25474
20.7524	0.0395	0.26655
20.7604	0.03985	0.25814
20.7684	0.03849	0.24572
20.7764	0.03745	0.27671
20.7844	0.03828	0.29186
20.7924	0.03553	0.3048
20.8004	0.0393	0.27936
20.8084	0.04138	0.28103
20.8164	0.03919	0.27857
20.8244	0.03829	0.24201
20.8324	0.03863	0.22879
20.8404	0.03857	0.23937
20.8484	0.04012	0.2657
20.8564	0.03844	0.28035
20.8644	0.03673	0.25677
20.8724	0.03913	0.25623
20.8804	0.03915	0.30174
20.8884	0.03869	0.28933
20.8964	0.03751	0.23701
20.9044	0.03723	0.26833
20.9124	0.03738	0.28683
20.9204	0.03453	0.27327
20.9284	0.03687	0.25762
20.9364	0.03932	0.25301
20.9444	0.04274	0.24115
20.9524	0.03686	0.27892
20.9604	0.03928	0.2437
20.9684	0.03854	0.25983
20.9764	0.03993	0.22993
20.9844	0.03821	0.26861
20.9924	0.03639	0.25704
21.0004	0.03619	0.27761
21.0084	0.03723	0.28611
21.0164	0.03616	0.25446
21.0244	0.03731	0.24405
21.0324	0.03743	0.24004
21.0404	0.03788	0.26957
21.0484	0.03982	0.30314
21.0564	0.03978	0.30206
21.0644	0.03705	0.29394
21.0724	0.03512	0.27415
21.0804	0.03893	0.27384
21.0884	0.03894	0.25815
21.0964	0.03574	0.25285
21.1044	0.03868	0.24183
21.1124	0.03637	0.29363
21.1204	0.03706	0.29023
21.1284	0.03772	0.24552
21.1364	0.03841	0.26219
21.1444	0.03574	0.25828
21.1524	0.03654	0.26596
21.1604	0.03665	0.24818
21.1684	0.0378	0.24853
21.1764	0.03751	0.25946
21.1844	0.03709	0.28526
21.1924	0.03749	0.28754
21.2004	0.03724	0.2646
21.2084	0.03447	0.26697
21.2164	0.03477	0.27818
21.2244	0.03814	0.27782
21.2324	0.03834	0.26947
21.2404	0.03757	0.27011
21.2484	0.03753	0.29077
21.2564	0.03608	0.2886
21.2644	0.03711	0.25916
21.2724	0.03782	0.26205
21.2804	0.03905	0.24313
21.2884	0.0382	0.27241
21.2964	0.03613	0.30079
21.3044	0.03919	0.31437
21.3124	0.03645	0.29295
21.3204	0.03946	0.27992
21.3284	0.03538	0.25458
21.3364	0.03654	0.24578
21.3444	0.03418	0.26421
21.3524	0.03648	0.26313
21.3604	0.03727	0.24856
21.3684	0.03577	0.28173
21.3764	0.03674	0.28404
21.3844	0.03782	0.26538
21.3924	0.03521	0.25259
21.4004	0.03453	0.2648
21.4084	0.03619	0.27328
21.4164	0.0377	0.25391
21.4244	0.03777	0.24229
21.4324	0.03656	0.25472
21.4404	0.03634	0.27074
21.4484	0.03877	0.27735
21.4564	0.04027	0.27519
21.4644	0.03531	0.29117
21.4724	0.03759	0.24253
21.4804	0.04025	0.24596
21.4884	0.03499	0.22887
21.4964	0.03836	0.23891
21.5044	0.03775	0.27097
21.5124	0.03877	0.25832
21.5204	0.03945	0.2705
21.5284	0.03884	0.28736
21.5364	0.03574	0.25866
21.5444	0.0364	0.25378
21.5524	0.03582	0.25705
21.5604	0.03818	0.24222
21.5684	0.03988	0.25432
21.5764	0.03953	0.25688
21.5844	0.03699	0.25367
21.5924	0.03365	0.25858
21.6004	0.03411	0.26014
21.6084	0.03696	0.26233
21.6164	0.03714	0.25363
21.6244	0.03635	0.2483
21.6324	0.03687	0.26376
21.6404	0.03612	0.24252
21.6484	0.03572	0.21135
21.6564	0.03728	0.23613
21.6644	0.03473	0.27235
21.6724	0.03587	0.24294
21.6804	0.03736	0.28186
21.6884	0.03406	0.25433
21.6964	0.03807	0.26648
21.7044	0.04014	0.22516
21.7124	0.03627	0.23938
21.7204	0.03411	0.2446
21.7284	0.03678	0.245
21.7364	0.03706	0.2314
21.7444	0.03646	0.27058
21.7524	0.03506	0.25051
21.7604	0.03547	0.27763
21.7684	0.03616	0.27583
21.7764	0.03568	0.26242
21.7844	0.03544	0.25081
21.7924	0.03541	0.24499
21.8004	0.0354	0.2513
21.8084	0.03573	0.272
21.8164	0.03417	0.28508
21.8244	0.03247	0.25531
21.8324	0.03574	0.24315
21.8404	0.03549	0.24517
21.8484	0.03169	0.24632
21.8564	0.03546	0.29034
21.8644	0.03644	0.22659
21.8724	0.03479	0.24995
21.8804	0.03355	0.25789
21.8884	0.03454	0.24956
21.8964	0.0382	0.28264
21.9044	0.03745	0.26066
21.9124	0.03796	0.23215
21.9204	0.03463	0.27418
21.9284	0.03494	0.27439
21.9364	0.03273	0.28102
21.9444	0.03586	0.27236
21.9524	0.03302	0.26967
21.9604	0.03399	0.23006
21.9684	0.03454	0.23624
21.9764	0.03334	0.25116
21.9844	0.0345	0.21878
21.9924	0.03606	0.22218
22.0004	0.03528	0.26492
22.0084	0.03413	0.26651
22.0164	0.03583	0.24933
22.0244	0.03523	0.25173
22.0324	0.03466	0.25707
22.0404	0.03592	0.2506
22.0484	0.0342	0.24232
22.0564	0.03444	0.2766
22.0644	0.03647	0.24135
22.0724	0.03318	0.25373
22.0804	0.0355	0.26211
22.0884	0.03591	0.20365
22.0964	0.03782	0.22449
22.1044	0.03658	0.24584
22.1124	0.03463	0.23906
22.1204	0.03394	0.23641
22.1284	0.03362	0.24568
22.1364	0.0342	0.24644
22.1444	0.03585	0.23964
22.1524	0.03442	0.23641
22.1604	0.03375	0.23641
22.1684	0.03421	0.23652
22.1764	0.03401	0.2624
22.1844	0.03349	0.28442
22.1924	0.03337	0.25681
22.2004	0.03502	0.24071
22.2084	0.03514	0.25928
22.2164	0.03531	0.26454
22.2244	0.03692	0.26432
22.2324	0.03731	0.23519
22.2404	0.03309	0.23282
22.2484	0.03275	0.27187
22.2564	0.03625	0.27889
22.2644	0.03491	0.23702
22.2724	0.03263	0.23249
22.2804	0.03096	0.23599
22.2884	0.03461	0.23275
22.2964	0.03581	0.24263
22.3044	0.03595	0.23847
22.3124	0.03645	0.25541
22.3204	0.03664	0.26242
22.3284	0.03484	0.26811
22.3364	0.03491	0.25814
22.3444	0.03461	0.25421
22.3524	0.03367	0.24906
22.3604	0.03466	0.23461
22.3684	0.03565	0.22984
22.3764	0.03662	0.24224
22.3844	0.03659	0.25956
22.3924	0.03322	0.24677
22.4004	0.03507	0.23156
22.4084	0.03575	0.27671
22.4164	0.03604	0.23139
22.4244	0.03484	0.23195
22.4324	0.03438	0.25925
22.4404	0.03296	0.26755
22.4484	0.03523	0.19499
22.4564	0.03423	0.24739
22.4644	0.03325	0.25333
22.4724	0.0356	0.23474
22.4804	0.03277	0.22516
22.4884	0.03268	0.24061
22.4964	0.03464	0.23854
22.5044	0.03573	0.26111
22.5124	0.03479	0.24529
22.5204	0.03398	0.25378
22.5284	0.03306	0.24914
22.5364	0.03359	0.22728
22.5444	0.03456	0.22798
22.5524	0.03423	0.24622
22.5604	0.03399	0.25803
22.5684	0.03445	0.26454
22.5764	0.03434	0.28462
22.5844	0.03405	0.27911
22.5924	0.03562	0.2277
22.6004	0.03385	0.2554
22.6084	0.0347	0.2597
22.6164	0.03221	0.24808
22.6244	0.03502	0.27124
22.6324	0.03217	0.27062
22.6404	0.03315	0.24964
22.6484	0.03414	0.24525
22.6564	0.03359	0.23737
22.6644	0.03205	0.27777
22.6724	0.03236	0.21457
22.6804	0.02913	0.25818
22.6884	0.03232	0.25972
22.6964	0.03362	0.28115
22.7044	0.03553	0.24579
22.7124	0.03475	0.24007
22.7204	0.03429	0.23698
22.7284	0.03417	0.24599
22.7364	0.03367	0.26682
22.7444	0.03341	0.25
22.7524	0.03405	0.228
22.7604	0.03403	0.23383
22.7684	0.03149	0.23722
22.7764	0.0344	0.22056
22.7844	0.03595	0.23132
22.7924	0.03539	0.26037
22.8004	0.03315	0.26888
22.8084	0.03489	0.25131
22.8164	0.0317	0.22779
22.8244	0.03592	0.22367
22.8324	0.03326	0.22367
22.8404	0.0338	0.23936
22.8484	0.03235	0.23318
22.8564	0.03271	0.21803
22.8644	0.0342	0.20548
22.8724	0.03249	0.21848
22.8804	0.03204	0.26686
22.8884	0.03147	0.23843
22.8964	0.0301	0.22061
22.9044	0.03082	0.25131
22.9124	0.03347	0.23662
22.9204	0.0342	0.22155
22.9284	0.0326	0.23266
22.9364	0.03231	0.23848
22.9444	0.03301	0.23953
22.9524	0.03248	0.22076
22.9604	0.03308	0.23712
22.9684	0.0325	0.24829
22.9764	0.03133	0.24246
22.9844	0.0309	0.22952
22.9924	0.03122	0.21873
23.0004	0.02944	0.24531
23.0084	0.03357	0.24981
23.0164	0.03556	0.26656
23.0244	0.03592	0.23414
23.0324	0.03407	0.25163
23.0404	0.03268	0.24254
23.0484	0.03276	0.23026
23.0564	0.03256	0.23778
23.0644	0.03175	0.25666
23.0724	0.03478	0.27767
23.0804	0.03362	0.25908
23.0884	0.03296	0.23216
23.0964	0.03312	0.22603
23.1044	0.03319	0.24585
23.1124	0.03351	0.2361
23.1204	0.03292	0.22525
23.1284	0.03308	0.25442
23.1364	0.03349	0.26406
23.1444	0.03209	0.2615
23.1524	0.03306	0.24933
23.1604	0.03203	0.25028
23.1684	0.03278	0.24998
23.1764	0.03217	0.23386
23.1844	0.03019	0.24422
23.1924	0.03075	0.2362
23.2004	0.0298	0.23225
23.2084	0.02853	0.23225
23.2164	0.03343	0.22434
23.2244	0.03325	0.22738
23.2324	0.03035	0.22084
23.2404	0.0344	0.21624
23.2484	0.03403	0.23114
23.2564	0.03302	0.23339
23.2644	0.03147	0.22091
23.2724	0.02998	0.23931
23.2804	0.03161	0.2387
23.2884	0.03316	0.2371
23.2964	0.03199	0.245
23.3044	0.03126	0.22044
23.3124	0.03112	0.23845
23.3204	0.03112	0.28123
23.3284	0.03282	0.2392
23.3364	0.03254	0.24017
23.3444	0.0319	0.23108
23.3524	0.03289	0.23985
23.3604	0.0354	0.23575
23.3684	0.03241	0.23167
23.3764	0.03172	0.2295
23.3844	0.03056	0.24851
23.3924	0.03414	0.21991
23.4004	0.03036	0.23543
23.4084	0.03073	0.22495
23.4164	0.03255	0.2059
23.4244	0.03063	0.22324
23.4324	0.03038	0.22463
23.4404	0.03022	0.24238
23.4484	0.03106	0.21185
23.4564	0.03147	0.22154
23.4644	0.03026	0.22874
23.4724	0.02965	0.24533
23.4804	0.03084	0.2447
23.4884	0.03069	0.23396
23.4964	0.03033	0.2407
23.5044	0.03186	0.24405
23.5124	0.03226	0.24349
23.5204	0.03129	0.23344
23.5284	0.03083	0.2432
23.5364	0.03238	0.24582
23.5444	0.03056	0.19008
23.5524	0.02979	0.20928
23.5604	0.03168	0.22328
23.5684	0.03044	0.21987
23.5764	0.03012	0.22812
23.5844	0.02854	0.26538
23.5924	0.03124	0.19296
23.6004	0.03117	0.23787
23.6084	0.03001	0.23782
23.6164	0.02901	0.24665
23.6244	0.03056	0.24296
23.6324	0.03018	0.2227
23.6404	0.03002	0.2525
23.6484	0.03096	0.24162
23.6564	0.03051	0.2189
23.6644	0.02873	0.24536
23.6724	0.02863	0.24978
23.6804	0.03007	0.2279
23.6884	0.03081	0.22454
23.6964	0.02994	0.23203
23.7044	0.0288	0.23185
23.7124	0.02956	0.19816
23.7204	0.02973	0.23314
23.7284	0.02979	0.2451
23.7364	0.03129	0.2279
23.7444	0.0321	0.22695
23.7524	0.03175	0.22074
23.7604	0.03081	0.23551
23.7684	0.03146	0.20334
23.7764	0.03274	0.21849
23.7844	0.0298	0.22704
23.7924	0.02975	0.19589
23.8004	0.02981	0.21761
23.8084	0.03082	0.20758
23.8164	0.03016	0.2211
23.8244	0.03048	0.25159
23.8324	0.03016	0.23758
23.8404	0.03019	0.22621
23.8484	0.03065	0.23027
23.8564	0.02977	0.21914
23.8644	0.02897	0.20314
23.8724	0.0297	0.21866
23.8804	0.03007	0.23508
23.8884	0.02912	0.21801
23.8964	0.02849	0.21411
23.9044	0.02908	0.20894
23.9124	0.03101	0.21014
23.9204	0.03186	0.23343
23.9284	0.03171	0.22239
23.9364	0.02883	0.23954
23.9444	0.02913	0.22611
23.9524	0.02914	0.19071
23.9604	0.03009	0.22243
23.9684	0.02922	0.20079
23.9764	0.02913	0.21324
23.9844	0.02941	0.20832
23.9924	0.03186	0.21686
24.0004	0.03048	0.21642
24.0084	0.0305	0.24552
24.0164	0.02947	0.26976
24.0244	0.02779	0.23291
24.0324	0.02908	0.229
24.0404	0.02958	0.22914
24.0484	0.02929	0.22151
24.0564	0.02979	0.23368
24.0644	0.02885	0.23029
24.0724	0.02884	0.22001
24.0804	0.03102	0.22245
24.0884	0.03033	0.21227
24.0964	0.02921	0.20838
24.1044	0.03007	0.19809
24.1124	0.03192	0.24302
24.1204	0.02903	0.23262
24.1284	0.03068	0.23297
24.1364	0.02912	0.18658
24.1444	0.02818	0.18658
24.1524	0.02723	0.22947
24.1604	0.02746	0.23598
24.1684	0.02777	0.21831
24.1764	0.02971	0.19524
24.1844	0.03168	0.23922
24.1924	0.02947	0.22266
24.2004	0.02692	0.22553
24.2084	0.02917	0.235
24.2164	0.02727	0.23641
24.2244	0.02765	0.23641
24.2324	0.02979	0.23641
24.2404	0.02996	0.24469
24.2484	0.03027	0.21955
24.2564	0.02994	0.19027
24.2644	0.02846	0.21527
24.2724	0.02777	0.22167
24.2804	0.02889	0.22993
24.2884	0.02822	0.20751
24.2964	0.02871	0.20495
24.3044	0.02975	0.24858
24.3124	0.02953	0.21425
24.3204	0.0301	0.20502
24.3284	0.02946	0.24912
24.3364	0.02851	0.20854
24.3444	0.02787	0.2146
24.3524	0.02783	0.22645
24.3604	0.02919	0.22085
24.3684	0.02946	0.20955
24.3764	0.02702	0.21318
24.3844	0.02667	0.22131
24.3924	0.02728	0.22648
24.4004	0.0277	0.23319
24.4084	0.02935	0.20984
24.4164	0.02785	0.21297
24.4244	0.02668	0.22587
24.4324	0.02782	0.22136
24.4404	0.02973	0.21514
24.4484	0.03091	0.19545
24.4564	0.02868	0.18904
24.4644	0.02915	0.20868
24.4724	0.0275	0.22067
24.4804	0.02829	0.21039
24.4884	0.03071	0.20952
24.4964	0.02671	0.22367
24.5044	0.02817	0.22483
24.5124	0.02845	0.24015
24.5204	0.02751	0.21981
24.5284	0.02539	0.2275
24.5364	0.03083	0.18706
24.5444	0.03004	0.23598
24.5524	0.02952	0.23109
24.5604	0.0305	0.24452
24.5684	0.02982	0.18901
24.5764	0.02969	0.19139
24.5844	0.02874	0.20814
24.5924	0.02895	0.19399
24.6004	0.02837	0.18923
24.6084	0.02902	0.19672
24.6164	0.0286	0.2125
24.6244	0.02738	0.228
24.6324	0.0281	0.2312
24.6404	0.02761	0.22768
24.6484	0.02832	0.21618
24.6564	0.02896	0.22472
24.6644	0.02778	0.21436
24.6724	0.02813	0.21403
24.6804	0.02562	0.22083
24.6884	0.03005	0.17744
24.6964	0.02901	0.20734
24.7044	0.02654	0.21519
24.7124	0.02999	0.19933
24.7204	0.02771	0.20628
24.7284	0.02636	0.22161
24.7364	0.02515	0.21329
24.7444	0.02904	0.2448
24.7524	0.0284	0.20031
24.7604	0.02898	0.17678
24.7684	0.02817	0.21568
24.7764	0.02872	0.2181
24.7844	0.02851	0.20217
24.7924	0.0261	0.20091
24.8004	0.02621	0.19886
24.8084	0.02695	0.20772
24.8164	0.02628	0.23063
24.8244	0.02744	0.22683
24.8324	0.02786	0.21103
24.8404	0.0268	0.23392
24.8484	0.02765	0.23922
24.8564	0.02821	0.2094
24.8644	0.02854	0.21205
24.8724	0.02884	0.17775
24.8804	0.02915	0.23356
24.8884	0.02945	0.19471
24.8964	0.02914	0.19863
24.9044	0.02669	0.21438
24.9124	0.02682	0.21527
24.9204	0.0263	0.2011
24.9284	0.02673	0.20204
24.9364	0.02563	0.21898
24.9444	0.02571	0.20849
24.9524	0.02545	0.20565
24.9604	0.02545	0.21498
24.9684	0.02653	0.21195
24.9764	0.02736	0.21169
24.9844	0.02834	0.20253
24.9924	0.02882	0.20618
25.0004	0.02876	0.21294
25.0084	0.02953	0.19564
25.0164	0.02823	0.18914
25.0244	0.02549	0.18648
25.0324	0.0275	0.20054
25.0404	0.02716	0.23169
25.0484	0.02634	0.19728
25.0564	0.02847	0.1927
25.0644	0.02845	0.20844
25.0724	0.02795	0.22129
25.0804	0.02369	0.17065
25.0884	0.02642	0.21758
25.0964	0.02772	0.22333
25.1044	0.02897	0.20179
25.1124	0.02778	0.20914
25.1204	0.02775	0.24479
25.1284	0.02782	0.1884
25.1364	0.02851	0.21586
25.1444	0.02838	0.23369
25.1524	0.02694	0.21137
25.1604	0.02639	0.21805
25.1684	0.02775	0.23903
25.1764	0.02769	0.23251
25.1844	0.02567	0.22518
25.1924	0.02673	0.23388
25.2004	0.0286	0.22262
25.2084	0.02632	0.19345
25.2164	0.02644	0.18367
25.2244	0.02744	0.19037
25.2324	0.02583	0.20689
25.2404	0.02454	0.21554
25.2484	0.02607	0.17321
25.2564	0.02737	0.19406
25.2644	0.02566	0.18741
25.2724	0.02907	0.22302
25.2804	0.02342	0.19635
25.2884	0.02418	0.22079
25.2964	0.02703	0.20232
25.3044	0.02645	0.22933
25.3124	0.02474	0.19178
25.3204	0.0264	0.20228
25.3284	0.03011	0.19702
25.3364	0.02871	0.20911
25.3444	0.0264	0.21695
25.3524	0.02501	0.22005
25.3604	0.02463	0.22584
25.3684	0.02508	0.21997
25.3764	0.02635	0.20932
25.3844	0.02635	0.19447
25.3924	0.02388	0.18278
25.4004	0.02377	0.20244
25.4084	0.02523	0.20264
25.4164	0.02811	0.18924
25.4244	0.02585	0.22353
25.4324	0.02684	0.2012
25.4404	0.0249	0.19236
25.4484	0.02779	0.21072
25.4564	0.02718	0.20285
25.4644	0.02564	0.18721
25.4724	0.02764	0.20528
25.4804	0.02669	0.20333
25.4884	0.02761	0.20626
25.4964	0.02681	0.20053
25.5044	0.02774	0.20178
25.5124	0.0261	0.19129
25.5204	0.02359	0.19187
25.5284	0.02451	0.22867
25.5364	0.02687	0.21534
25.5444	0.0261	0.17555
25.5524	0.02556	0.17835
25.5604	0.02539	0.19655
25.5684	0.02476	0.19043
25.5764	0.02565	0.17697
25.5844	0.02454	0.18226
25.5924	0.02359	0.20227
25.6004	0.02531	0.21813
25.6084	0.02591	0.2382
25.6164	0.02365	0.22282
25.6244	0.02537	0.19698
25.6324	0.02601	0.21388
25.6404	0.02346	0.19575
25.6484	0.0271	0.23988
25.6564	0.02566	0.20124
25.6644	0.02759	0.15232
25.6724	0.02645	0.19478
25.6804	0.02621	0.19284
25.6884	0.02645	0.18431
25.6964	0.02311	0.2342
25.7044	0.02549	0.21898
25.7124	0.02493	0.21081
25.7204	0.02596	0.22283
25.7284	0.0275	0.21855
25.7364	0.02668	0.22642
25.7444	0.02499	0.22284
25.7524	0.02508	0.20281
25.7604	0.0264	0.20281
25.7684	0.026	0.2015
25.7764	0.02538	0.19139
25.7844	0.02493	0.18716
25.7924	0.02473	0.22006
25.8004	0.02416	0.20777
25.8084	0.02493	0.20894
25.8164	0.02479	0.19353
25.8244	0.02342	0.1819
25.8324	0.02463	0.17078
[truncated: 8,002 more rows]

## Sheet: Fig. 1c
NM-LMTO
	800oC-5m	800oC-20m	900oC-5m	900oC-20m
2Theta (degree)	Intensity (arb. Units), Normalize to [0, 1]	Intensity (arb. Units), Normalize to [0, 1]	Intensity (arb. Units), Normalize to [0, 1]	Intensity (arb. Units), Normalize to [0, 1]
10.0455	0.32065	0	0	0.13872
10.0625	0.31161	0.11609	0.05847	0.1332
10.0795	0.3169	0.12345	0.31811	0.12449
10.0965	0.30865	0.1242	0.30331	0.12792
10.1135	0.30928	0.11329	0.32521	0.13844
10.1305	0.30746	0.1186	0.32922	0.13652
10.1475	0.29426	0.12412	0.31378	0.1364
10.1645	0.29869	0.11719	0.33778	0.13437
10.1815	0.31511	0.12075	0.32534	0.13025
10.1985	0.31419	0.12395	0.31579	0.12616
10.2155	0.31521	0.12183	0.31722	0.12592
10.2325	0.30325	0.11798	0.31652	0.12991
10.2495	0.31808	0.11772	0.30966	0.1323
10.2665	0.31051	0.11441	0.30989	0.13186
10.2835	0.30441	0.11226	0.32103	0.13068
10.3005	0.3005	0.12566	0.31439	0.13063
10.3175	0.29948	0.12254	0.30815	0.13158
10.3345	0.30039	0.12024	0.317	0.13105
10.3515	0.30438	0.12097	0.30521	0.12605
10.3685	0.29878	0.12206	0.30161	0.12521
10.3855	0.30057	0.11338	0.312	0.12983
10.4025	0.30883	0.11502	0.31175	0.1312
10.4195	0.29841	0.11713	0.30517	0.12945
10.4365	0.28783	0.11394	0.31284	0.12821
10.4535	0.29053	0.1114	0.31406	0.1261
10.4705	0.30206	0.11269	0.29895	0.12216
10.4875	0.31549	0.11267	0.29617	0.12403
10.5045	0.30949	0.11293	0.30912	0.12961
10.5215	0.2979	0.11245	0.31525	0.13069
10.5385	0.30581	0.11087	0.30945	0.12836
10.5555	0.3156	0.10821	0.29816	0.12545
10.5725	0.30896	0.10948	0.29519	0.12473
10.5895	0.30677	0.11089	0.30343	0.12381
10.6065	0.3136	0.10728	0.31063	0.11968
10.6235	0.2989	0.10557	0.30469	0.11844
10.6405	0.30137	0.10706	0.30437	0.11955
10.6575	0.28893	0.10806	0.30906	0.12213
10.6745	0.29397	0.1089	0.29878	0.12726
10.6915	0.29674	0.11419	0.29854	0.12991
10.7085	0.28914	0.11503	0.29992	0.12847
10.7255	0.3018	0.11151	0.30182	0.12311
10.7425	0.3078	0.11387	0.30288	0.11924
10.7595	0.31081	0.11775	0.29495	0.12332
10.7765	0.29721	0.11437	0.29583	0.12504
10.7935	0.28154	0.10751	0.30648	0.1188
10.8105	0.29294	0.11408	0.30359	0.12095
10.8275	0.3078	0.11475	0.30447	0.12301
10.8445	0.28094	0.10933	0.30319	0.12049
10.8615	0.28849	0.10889	0.29987	0.11928
10.8785	0.27498	0.10526	0.29777	0.12049
10.8955	0.28725	0.10918	0.30044	0.12073
10.9125	0.31221	0.10808	0.29332	0.1209
10.9295	0.27778	0.10792	0.29251	0.12517
10.9465	0.27632	0.11215	0.29299	0.12247
10.9635	0.28126	0.10653	0.28214	0.12149
10.9805	0.27425	0.10334	0.27923	0.12311
10.9975	0.28262	0.10685	0.2821	0.12133
11.0145	0.27483	0.10717	0.27926	0.12252
11.0315	0.27529	0.09831	0.29971	0.12633
11.0485	0.26949	0.10126	0.28025	0.12476
11.0655	0.27483	0.11013	0.28226	0.12055
11.0825	0.28009	0.10483	0.29388	0.11681
11.0995	0.27586	0.10904	0.27921	0.11709
11.1165	0.27318	0.10976	0.28925	0.1182
11.1335	0.27603	0.11196	0.29194	0.11906
11.1505	0.27182	0.1046	0.27651	0.12254
11.1675	0.27118	0.10518	0.28587	0.12408
11.1845	0.28025	0.10437	0.28805	0.11955
11.2015	0.27691	0.10178	0.28017	0.11671
11.2185	0.26593	0.10418	0.27441	0.11877
11.2355	0.26803	0.11046	0.27993	0.11759
11.2525	0.26864	0.10853	0.30494	0.1154
11.2695	0.26815	0.10388	0.30765	0.11887
11.2865	0.26556	0.10088	0.27525	0.12375
11.3035	0.281	0.09924	0.29021	0.12331
11.3205	0.27574	0.10356	0.2835	0.12136
11.3375	0.2655	0.1053	0.28814	0.12088
11.3545	0.2741	0.10076	0.28107	0.12225
11.3715	0.27754	0.10597	0.2736	0.12326
11.3885	0.27413	0.10456	0.2773	0.12052
11.4055	0.2743	0.10138	0.28779	0.11664
11.4225	0.27438	0.10428	0.29027	0.1136
11.4395	0.25878	0.10466	0.27932	0.11237
11.4565	0.26101	0.09609	0.26827	0.11415
11.4735	0.2664	0.0936	0.27957	0.11709
11.4905	0.26331	0.09678	0.27789	0.11811
11.5075	0.26755	0.10278	0.26822	0.11499
11.5245	0.26614	0.10278	0.2762	0.11161
11.5415	0.25137	0.09731	0.29449	0.10876
11.5585	0.26932	0.09392	0.29026	0.10505
11.5755	0.27413	0.09442	0.27413	0.10801
11.5925	0.27745	0.10012	0.27443	0.11255
11.6095	0.28188	0.10324	0.27555	0.11026
11.6265	0.26285	0.0991	0.27316	0.10779
11.6435	0.26977	0.09617	0.27969	0.11076
11.6605	0.27552	0.10008	0.28446	0.11652
11.6775	0.27227	0.10282	0.27414	0.11931
11.6945	0.27065	0.09358	0.26713	0.11639
11.7115	0.24888	0.09323	0.28179	0.11023
11.7285	0.24519	0.09964	0.28832	0.11128
11.7455	0.25454	0.10195	0.27171	0.11442
11.7625	0.2558	0.0974	0.27077	0.11255
11.7795	0.25907	0.09027	0.27301	0.11365
11.7965	0.26367	0.09547	0.25865	0.11576
11.8135	0.27406	0.09487	0.26209	0.10815
11.8305	0.25196	0.087	0.27237	0.1077
11.8475	0.25436	0.09515	0.27641	0.11311
11.8645	0.25766	0.09421	0.25466	0.11204
11.8815	0.26276	0.09467	0.24313	0.11256
11.8985	0.24444	0.09643	0.25966	0.11222
11.9155	0.23954	0.09306	0.25683	0.11357
11.9325	0.24758	0.08336	0.25261	0.11282
11.9495	0.25945	0.08988	0.25576	0.11278
11.9665	0.25346	0.09554	0.27128	0.10751
11.9835	0.25297	0.09149	0.27332	0.10437
12.0005	0.25178	0.0922	0.26362	0.11046
12.0175	0.24734	0.09602	0.2751	0.11126
12.0345	0.26162	0.09607	0.26636	0.10991
12.0515	0.24565	0.09701	0.24968	0.11074
12.0685	0.25588	0.09626	0.26649	0.10999
12.0855	0.23719	0.09392	0.23859	0.10881
12.1025	0.23318	0.09138	0.2581	0.11091
12.1195	0.24344	0.09376	0.26798	0.11489
12.1365	0.25327	0.08905	0.2718	0.1143
12.1535	0.26141	0.08903	0.27404	0.11261
12.1705	0.2517	0.09113	0.26309	0.11126
12.1875	0.24765	0.08985	0.25269	0.11063
12.2045	0.24323	0.09554	0.27199	0.11054
12.2215	0.24748	0.08709	0.262	0.11173
12.2385	0.23893	0.0865	0.25622	0.11351
12.2555	0.23098	0.08636	0.24898	0.10856
12.2725	0.23882	0.09517	0.25075	0.10575
12.2895	0.24743	0.08998	0.2674	0.11054
12.3065	0.23475	0.0886	0.25822	0.10964
12.3235	0.23616	0.08917	0.24581	0.10767
12.3405	0.24863	0.09209	0.24431	0.11097
12.3575	0.25444	0.08319	0.24027	0.11173
12.3745	0.24894	0.08632	0.25251	0.10854
12.3915	0.24413	0.09185	0.26064	0.10512
12.4085	0.26171	0.08869	0.24934	0.10295
12.4255	0.26135	0.08727	0.24284	0.10559
12.4425	0.25379	0.08874	0.25501	0.10998
12.4595	0.24966	0.08631	0.25341	0.1091
12.4765	0.2394	0.08953	0.25406	0.10561
12.4935	0.2316	0.09437	0.25638	0.10629
12.5105	0.24089	0.08634	0.25055	0.1062
12.5275	0.24424	0.08277	0.24563	0.10615
12.5445	0.2405	0.08352	0.24862	0.10438
12.5615	0.23689	0.08395	0.24582	0.10359
12.5785	0.24362	0.08377	0.23626	0.10822
12.5955	0.24136	0.08475	0.22875	0.10852
12.6125	0.24814	0.08852	0.23907	0.10717
12.6295	0.24324	0.08762	0.24954	0.10465
12.6465	0.24218	0.08445	0.25117	0.10108
12.6635	0.23454	0.08859	0.2439	0.10312
12.6805	0.21988	0.09318	0.23974	0.10565
12.6975	0.24373	0.09106	0.23095	0.10578
12.7145	0.26403	0.08577	0.23462	0.10407
12.7315	0.23815	0.08199	0.24815	0.09986
12.7485	0.24089	0.08241	0.25035	0.10368
12.7655	0.23016	0.08466	0.25246	0.11083
12.7825	0.24149	0.08407	0.23723	0.10517
12.7995	0.2258	0.0818	0.23066	0.09933
12.8165	0.22106	0.08403	0.23011	0.10285
12.8335	0.21853	0.0834	0.23255	0.10354
12.8505	0.20748	0.08018	0.23592	0.10623
12.8675	0.22338	0.08406	0.23188	0.11027
12.8845	0.24175	0.0835	0.24397	0.10263
12.9015	0.24918	0.08128	0.25458	0.10018
12.9185	0.22236	0.08113	0.23886	0.10461
12.9355	0.21888	0.08018	0.25015	0.10344
12.9525	0.21384	0.0739	0.23561	0.09979
12.9695	0.224	0.08805	0.25155	0.09521
12.9865	0.22002	0.08625	0.24815	0.09234
13.0035	0.22802	0.0909	0.24445	0.09469
13.0205	0.22976	0.08626	0.22252	0.09852
13.0375	0.22947	0.07759	0.23454	0.10154
13.0545	0.23086	0.0818	0.2368	0.10043
13.0715	0.23376	0.08309	0.25528	0.09868
13.0885	0.22223	0.09	0.23928	0.0996
13.1055	0.22901	0.0791	0.24164	0.10148
13.1225	0.22862	0.08671	0.23828	0.10447
13.1395	0.2278	0.08688	0.24998	0.10524
13.1565	0.2222	0.07841	0.2315	0.10754
13.1735	0.22775	0.08539	0.22926	0.10673
13.1905	0.22636	0.07873	0.23224	0.10117
13.2075	0.22867	0.08472	0.23801	0.09581
13.2245	0.22987	0.08579	0.221	0.09858
13.2415	0.22565	0.08034	0.23713	0.10259
13.2585	0.22805	0.08225	0.25263	0.10166
13.2755	0.22388	0.0777	0.2414	0.10052
13.2925	0.21473	0.07479	0.23017	0.10146
13.3095	0.22301	0.08321	0.24053	0.10587
13.3265	0.23084	0.08185	0.23143	0.10721
13.3435	0.22524	0.08231	0.2363	0.10417
13.3605	0.22759	0.08152	0.23226	0.10221
13.3775	0.23169	0.0815	0.22661	0.09919
13.3945	0.22504	0.08334	0.22235	0.09903
13.4115	0.22112	0.07749	0.22131	0.1029
13.4285	0.22095	0.07732	0.21982	0.10451
13.4455	0.22028	0.08035	0.22752	0.1005
13.4625	0.22461	0.08146	0.23483	0.09611
13.4795	0.22661	0.07912	0.22956	0.09433
13.4965	0.22284	0.07891	0.23818	0.09436
13.5135	0.22371	0.08197	0.23913	0.09632
13.5305	0.23261	0.07884	0.22374	0.09882
13.5475	0.2214	0.07042	0.2315	0.10083
13.5645	0.22187	0.07157	0.24058	0.09857
13.5815	0.21873	0.0788	0.2392	0.09785
13.5985	0.22378	0.08177	0.24178	0.09697
13.6155	0.22493	0.07924	0.24508	0.09658
13.6325	0.20856	0.07576	0.23673	0.09757
13.6495	0.21222	0.0813	0.2229	0.09625
13.6665	0.2174	0.08638	0.21989	0.09504
13.6835	0.21518	0.08694	0.2261	0.09911
13.7005	0.21884	0.08476	0.21353	0.10058
13.7175	0.20822	0.08176	0.22179	0.09684
13.7345	0.19584	0.07772	0.23913	0.09875
13.7515	0.21164	0.07735	0.23661	0.10579
13.7685	0.23712	0.07663	0.23841	0.10547
13.7855	0.22069	0.08349	0.23496	0.09812
13.8025	0.22534	0.07931	0.23311	0.09395
13.8195	0.207	0.07592	0.23392	0.09643
13.8365	0.20615	0.07716	0.22245	0.09816
13.8535	0.20491	0.0803	0.21761	0.09774
13.8705	0.21031	0.08275	0.20841	0.09279
13.8875	0.21411	0.08045	0.21442	0.09632
13.9045	0.22357	0.07912	0.20944	0.0977
13.9215	0.21116	0.07173	0.22085	0.09394
13.9385	0.22798	0.0701	0.22516	0.09658
13.9555	0.22171	0.07033	0.22152	0.09792
13.9725	0.21345	0.07468	0.2205	0.09814
13.9895	0.20958	0.0835	0.22508	0.09614
14.0065	0.21449	0.07572	0.23615	0.097
14.0235	0.19799	0.07137	0.2455	0.09216
14.0405	0.19007	0.07724	0.21661	0.09036
14.0575	0.21487	0.06954	0.2226	0.09365
14.0745	0.22729	0.07407	0.21112	0.09356
14.0915	0.2171	0.0721	0.2218	0.0928
14.1085	0.20335	0.06764	0.21607	0.09289
14.1255	0.19061	0.06994	0.2317	0.09579
14.1425	0.21196	0.07154	0.23877	0.09261
14.1595	0.21102	0.07396	0.2275	0.09283
14.1765	0.19835	0.06594	0.21498	0.09657
14.1935	0.1994	0.06945	0.23145	0.09476
14.2105	0.2067	0.07138	0.23477	0.09231
14.2275	0.20419	0.0746	0.22864	0.09278
14.2445	0.20162	0.08165	0.2278	0.09421
14.2615	0.20814	0.07865	0.22626	0.09415
14.2785	0.19505	0.07516	0.22391	0.09118
14.2955	0.20166	0.06877	0.21594	0.09207
14.3125	0.21534	0.07197	0.22143	0.09319
14.3295	0.21118	0.07462	0.22373	0.09124
14.3465	0.20467	0.07115	0.21565	0.09255
14.3635	0.20931	0.06956	0.20652	0.09349
14.3805	0.22007	0.07318	0.20711	0.09176
14.3975	0.21456	0.07495	0.218	0.09221
14.4145	0.19978	0.07456	0.22057	0.09516
14.4315	0.20543	0.07265	0.21588	0.09598
14.4485	0.20703	0.074	0.21705	0.09433
14.4655	0.20809	0.07407	0.20905	0.09162
14.4825	0.2067	0.07297	0.21194	0.09244
14.4995	0.20558	0.07033	0.22461	0.0941
14.5165	0.20244	0.0664	0.22215	0.09476
14.5335	0.20036	0.07003	0.2123	0.09553
14.5505	0.20849	0.0719	0.21198	0.09453
14.5675	0.21622	0.07365	0.21163	0.09535
14.5845	0.20764	0.07455	0.20558	0.0937
14.6015	0.20164	0.07387	0.19996	0.09162
14.6185	0.20529	0.07188	0.2058	0.09311
14.6355	0.19591	0.06896	0.22106	0.0948
14.6525	0.20452	0.06939	0.22487	0.09434
14.6695	0.20773	0.0674	0.22111	0.08993
14.6865	0.21269	0.06906	0.22022	0.0875
14.7035	0.21377	0.0696	0.21524	0.09157
14.7205	0.20907	0.07375	0.20621	0.09335
14.7375	0.18571	0.07092	0.20663	0.09018
14.7545	0.20136	0.07419	0.20794	0.09495
14.7715	0.20033	0.07046	0.21318	0.09749
14.7885	0.20998	0.0704	0.21817	0.09237
14.8055	0.20749	0.0677	0.21944	0.09097
14.8225	0.19122	0.06457	0.21775	0.08874
14.8395	0.19092	0.06484	0.19611	0.08885
14.8565	0.19056	0.06879	0.20774	0.09025
14.8735	0.19587	0.06766	0.21301	0.08723
14.8905	0.19947	0.07477	0.20326	0.09076
14.9075	0.21238	0.06925	0.20714	0.09101
14.9245	0.21188	0.07205	0.20862	0.09027
14.9415	0.19914	0.0708	0.21653	0.09202
14.9585	0.19152	0.0648	0.20952	0.09368
14.9755	0.19409	0.06779	0.21496	0.09185
14.9925	0.19793	0.06695	0.2093	0.09274
15.0095	0.19074	0.06649	0.20088	0.09102
15.0265	0.1882	0.06974	0.2042	0.08892
15.0435	0.18451	0.06872	0.2117	0.09162
15.0605	0.1923	0.0778	0.20741	0.09682
15.0775	0.19706	0.07255	0.2072	0.09416
15.0945	0.18975	0.06734	0.21991	0.09097
15.1115	0.19466	0.07196	0.21889	0.0911
15.1285	0.19483	0.06476	0.20987	0.08982
15.1455	0.19616	0.06551	0.19867	0.08613
15.1625	0.19978	0.06656	0.21201	0.08685
15.1795	0.19887	0.07317	0.21108	0.08923
15.1965	0.20092	0.07314	0.21362	0.09018
15.2135	0.19731	0.07022	0.19547	0.08861
15.2305	0.20399	0.07207	0.20983	0.08514
15.2475	0.19631	0.06943	0.20032	0.08775
15.2645	0.19066	0.06618	0.19595	0.09063
15.2815	0.18812	0.0666	0.19422	0.09051
15.2985	0.19222	0.07161	0.20529	0.09297
15.3155	0.19219	0.07364	0.20841	0.09326
15.3325	0.19044	0.06843	0.20225	0.09034
15.3495	0.18845	0.07095	0.20054	0.09044
15.3665	0.19733	0.06914	0.20733	0.09152
15.3835	0.20462	0.06437	0.21804	0.09106
15.4005	0.18955	0.06406	0.2112	0.08883
15.4175	0.18582	0.06432	0.20712	0.08816
15.4345	0.19844	0.07091	0.20861	0.08951
15.4515	0.19987	0.07253	0.20262	0.09066
15.4685	0.1887	0.073	0.20136	0.09139
15.4855	0.18352	0.0716	0.20993	0.08662
15.5025	0.18785	0.06801	0.21592	0.08482
15.5195	0.18491	0.06816	0.20859	0.08762
15.5365	0.18504	0.0712	0.20045	0.08803
15.5535	0.18456	0.07409	0.19794	0.08699
15.5705	0.20005	0.06823	0.20208	0.08838
15.5875	0.21242	0.06649	0.20888	0.08925
15.6045	0.19852	0.06527	0.20638	0.08526
15.6215	0.18829	0.0631	0.205	0.08698
15.6385	0.1822	0.06667	0.20862	0.08846
15.6555	0.19619	0.07275	0.20604	0.08648
15.6725	0.18676	0.07387	0.20971	0.0841
15.6895	0.19808	0.06834	0.20544	0.08385
15.7065	0.18793	0.06291	0.19595	0.08844
15.7235	0.18603	0.06283	0.20144	0.0884
15.7405	0.1718	0.07024	0.20933	0.08613
15.7575	0.18936	0.07054	0.205	0.08539
15.7745	0.18953	0.06996	0.19579	0.08684
15.7915	0.18632	0.06215	0.19886	0.08635
15.8085	0.17247	0.05642	0.20943	0.08525
15.8255	0.19013	0.06531	0.20202	0.0868
15.8425	0.18687	0.06774	0.19789	0.08576
15.8595	0.20468	0.06576	0.21317	0.08811
15.8765	0.18337	0.06659	0.18833	0.08831
15.8935	0.18783	0.06154	0.19712	0.08855
15.9105	0.19607	0.06661	0.20729	0.08584
15.9275	0.19884	0.06972	0.21118	0.08387
15.9445	0.17402	0.06477	0.20337	0.08709
15.9615	0.168	0.06811	0.2064	0.08925
15.9785	0.17735	0.06953	0.20074	0.09299
15.9955	0.17505	0.07169	0.19786	0.09307
16.0125	0.18836	0.0712	0.20788	0.09075
16.0295	0.18443	0.06707	0.20703	0.09097
16.0465	0.18501	0.06566	0.19981	0.09098
16.0635	0.18691	0.07034	0.20076	0.0893
16.0805	0.18808	0.06953	0.19285	0.08696
16.0975	0.17917	0.06595	0.20022	0.08445
16.1145	0.18413	0.06405	0.19738	0.08197
16.1315	0.17931	0.06524	0.19642	0.08596
16.1485	0.18046	0.06159	0.19301	0.08638
16.1655	0.18022	0.06392	0.2071	0.08265
16.1825	0.19536	0.05888	0.2051	0.08204
16.1995	0.2013	0.06096	0.19093	0.08142
16.2165	0.18843	0.06278	0.18935	0.08386
16.2335	0.17654	0.06139	0.19488	0.08574
16.2505	0.18062	0.06064	0.18521	0.08431
16.2675	0.18435	0.05887	0.19196	0.08554
16.2845	0.18124	0.06218	0.18879	0.08779
16.3015	0.17564	0.06663	0.19134	0.08522
16.3185	0.18097	0.06403	0.20087	0.08418
16.3355	0.1839	0.05838	0.20845	0.08491
16.3525	0.19375	0.05744	0.20455	0.08311
16.3695	0.19579	0.05955	0.18923	0.08635
16.3865	0.18695	0.06111	0.18682	0.08905
16.4035	0.18262	0.06434	0.1902	0.08798
16.4205	0.17516	0.06481	0.19026	0.08637
16.4375	0.1799	0.06641	0.18609	0.08506
16.4545	0.19304	0.06418	0.18639	0.0833
16.4715	0.19101	0.0599	0.18794	0.08209
16.4885	0.20126	0.06098	0.19234	0.08533
16.5055	0.18775	0.06241	0.18534	0.08767
16.5225	0.18855	0.06013	0.18993	0.08617
16.5395	0.19197	0.06232	0.20127	0.08515
16.5565	0.18929	0.0638	0.19138	0.0847
16.5735	0.17648	0.06301	0.18604	0.08597
16.5905	0.17816	0.06569	0.18709	0.08467
16.6075	0.18734	0.06473	0.18148	0.08425
16.6245	0.1862	0.06465	0.18759	0.08205
16.6415	0.18099	0.06049	0.17937	0.08342
16.6585	0.17486	0.06809	0.17305	0.0882
16.6755	0.1822	0.06418	0.18002	0.08719
16.6925	0.16122	0.05959	0.18191	0.08228
16.7095	0.18092	0.06499	0.18772	0.08248
16.7265	0.16054	0.06136	0.19399	0.08944
16.7435	0.17626	0.05919	0.18719	0.08823
16.7605	0.17763	0.06176	0.18717	0.08699
16.7775	0.1784	0.05859	0.18147	0.08837
16.7945	0.18519	0.06767	0.17765	0.08848
16.8115	0.16683	0.06991	0.18867	0.08452
16.8285	0.17182	0.07258	0.17572	0.08054
16.8455	0.18147	0.06015	0.18984	0.07972
16.8625	0.18153	0.05714	0.19297	0.0846
16.8795	0.17246	0.06091	0.18708	0.08561
16.8965	0.18006	0.05945	0.18533	0.08219
16.9135	0.18016	0.06063	0.19247	0.08235
16.9305	0.17411	0.06866	0.18338	0.08882
16.9475	0.17698	0.06608	0.18476	0.08779
16.9645	0.16391	0.06583	0.18644	0.08359
16.9815	0.1701	0.06463	0.18397	0.08206
16.9985	0.17797	0.06715	0.18945	0.08244
17.0155	0.18053	0.06748	0.18492	0.0811
17.0325	0.16846	0.06105	0.18674	0.08421
17.0495	0.17031	0.06412	0.1941	0.08453
17.0665	0.17197	0.06108	0.19022	0.08424
17.0835	0.17472	0.05423	0.2024	0.0857
17.1005	0.1753	0.05345	0.19827	0.08693
17.1175	0.16345	0.05835	0.19626	0.08657
17.1345	0.16052	0.0596	0.18658	0.08491
17.1515	0.17188	0.06752	0.19484	0.0831
17.1685	0.16693	0.06588	0.18262	0.08199
17.1855	0.18064	0.0665	0.19276	0.08275
17.2025	0.17972	0.0616	0.18059	0.08736
17.2195	0.17444	0.06237	0.18355	0.08973
17.2365	0.16816	0.06232	0.18138	0.08666
17.2535	0.16837	0.06107	0.18324	0.08467
17.2705	0.16998	0.05941	0.18795	0.08368
17.2875	0.16913	0.06111	0.18496	0.08043
17.3045	0.16372	0.06059	0.17347	0.08065
17.3215	0.16352	0.06168	0.17804	0.08287
17.3385	0.17454	0.05821	0.18544	0.08402
17.3555	0.18161	0.06065	0.18091	0.0856
17.3725	0.18586	0.06319	0.18034	0.08354
17.3895	0.17608	0.06581	0.18114	0.07927
17.4065	0.17303	0.06187	0.18156	0.07861
17.4235	0.17352	0.05583	0.18987	0.0793
17.4405	0.1716	0.05768	0.18448	0.0822
17.4575	0.1785	0.06102	0.18072	0.08447
17.4745	0.16762	0.06562	0.18178	0.08571
17.4915	0.16545	0.06715	0.17654	0.08288
17.5085	0.16611	0.06179	0.17695	0.08007
17.5255	0.15716	0.0591	0.18068	0.07858
17.5425	0.16498	0.06236	0.18598	0.07851
17.5595	0.16618	0.06603	0.18389	0.08003
17.5765	0.16479	0.06246	0.17923	0.08113
17.5935	0.17328	0.05769	0.18324	0.08216
17.6105	0.17602	0.06112	0.18445	0.08444
17.6275	0.17324	0.06805	0.18227	0.08294
17.6445	0.15449	0.06818	0.1826	0.08008
17.6615	0.17929	0.06292	0.17572	0.08167
17.6785	0.16186	0.06325	0.17511	0.08559
17.6955	0.17127	0.05825	0.17443	0.08737
17.7125	0.17354	0.05711	0.17872	0.08897
17.7295	0.17234	0.06485	0.17886	0.08714
17.7465	0.16705	0.06077	0.1848	0.08916
17.7635	0.15493	0.06234	0.18216	0.08789
17.7805	0.15545	0.06329	0.17635	0.08513
17.7975	0.17194	0.06045	0.1785	0.08359
17.8145	0.1608	0.06272	0.18449	0.07852
17.8315	0.17957	0.06308	0.18519	0.08206
17.8485	0.17643	0.0567	0.18207	0.08469
17.8655	0.17653	0.06031	0.18735	0.08654
17.8825	0.15542	0.0588	0.18371	0.08666
17.8995	0.17081	0.05446	0.18313	0.08589
17.9165	0.17589	0.06726	0.19161	0.08245
17.9335	0.18007	0.06371	0.18419	0.08798
17.9505	0.17138	0.0601	0.18269	0.09098
17.9675	0.16285	0.05655	0.17077	0.08767
17.9845	0.16513	0.06418	0.17126	0.08351
18.0015	0.17646	0.06695	0.18018	0.08108
18.0185	0.17338	0.06267	0.19265	0.08315
18.0355	0.16956	0.06514	0.18941	0.08564
18.0525	0.16683	0.06543	0.17987	0.08217
18.0695	0.16098	0.06057	0.17289	0.08062
18.0865	0.16681	0.06234	0.17543	0.0836
18.1035	0.16492	0.06414	0.17923	0.08619
18.1205	0.1545	0.06207	0.17582	0.08685
18.1375	0.14985	0.06416	0.17228	0.0879
18.1545	0.16308	0.0661	0.17172	0.08991
18.1715	0.1701	0.06418	0.18117	0.08775
18.1885	0.16465	0.06156	0.18794	0.08219
18.2055	0.16214	0.06147	0.17958	0.07959
18.2225	0.17577	0.0601	0.1818	0.07916
18.2395	0.17391	0.06075	0.17914	0.07997
18.2565	0.16454	0.06138	0.16457	0.07944
18.2735	0.16307	0.06137	0.16797	0.08073
18.2905	0.15972	0.05959	0.17228	0.08388
18.3075	0.17019	0.05877	0.1737	0.08233
18.3245	0.17207	0.06151	0.17906	0.07971
18.3415	0.16869	0.06429	0.17807	0.08299
18.3585	0.15965	0.0646	0.1737	0.08606
18.3755	0.15602	0.06362	0.17298	0.08197
18.3925	0.16115	0.061	0.173	0.07926
18.4095	0.16371	0.05888	0.18397	0.08094
18.4265	0.16867	0.05777	0.18401	0.08121
18.4435	0.16389	0.05705	0.16836	0.08271
18.4605	0.16359	0.06058	0.16521	0.08315
18.4775	0.16084	0.05809	0.18147	0.08533
18.4945	0.16688	0.05885	0.18586	0.0847
18.5115	0.16467	0.05886	0.18699	0.08254
18.5285	0.17288	0.0574	0.18425	0.08146
18.5455	0.16714	0.05878	0.17564	0.08238
18.5625	0.16068	0.06242	0.17017	0.08253
18.5795	0.17237	0.06459	0.16389	0.07897
18.5965	0.16455	0.06492	0.16609	0.07974
18.6135	0.16176	0.06112	0.17563	0.08219
18.6305	0.1566	0.05841	0.18026	0.08879
18.6475	0.1606	0.05752	0.17529	0.08692
18.6645	0.17132	0.06029	0.17467	0.08591
18.6815	0.15368	0.05624	0.18403	0.08338
18.6985	0.1605	0.05412	0.17652	0.08185
18.7155	0.15498	0.05645	0.1686	0.08107
18.7325	0.15677	0.06192	0.17141	0.08575
18.7495	0.15266	0.06156	0.18114	0.08294
18.7665	0.16036	0.06402	0.17678	0.07972
18.7835	0.17062	0.06551	0.17993	0.08077
18.8005	0.1731	0.06482	0.1768	0.07903
18.8175	0.16707	0.0601	0.17645	0.08493
18.8345	0.1551	0.06407	0.18138	0.08537
18.8515	0.16701	0.06593	0.17484	0.08355
18.8685	0.16747	0.06095	0.18638	0.08185
18.8855	0.17554	0.05961	0.16872	0.08249
18.9025	0.15609	0.0575	0.16455	0.08378
18.9195	0.16065	0.06157	0.16546	0.08197
18.9365	0.15887	0.06293	0.19123	0.08126
18.9535	0.14841	0.05896	0.18354	0.08261
18.9705	0.15427	0.05782	0.16771	0.08693
18.9875	0.15779	0.05536	0.19698	0.08577
19.0045	0.16353	0.05383	0.1779	0.08266
19.0215	0.15913	0.05773	0.18282	0.08155
19.0385	0.1623	0.05252	0.16577	0.08331
19.0555	0.15415	0.0611	0.15969	0.08341
19.0725	0.16135	0.05964	0.16401	0.07985
19.0895	0.15804	0.0549	0.16611	0.07954
19.1065	0.15928	0.05899	0.17125	0.08034
19.1235	0.17267	0.05752	0.16683	0.08065
19.1405	0.16628	0.0571	0.16481	0.08177
19.1575	0.15278	0.05936	0.17075	0.08122
19.1745	0.15412	0.06211	0.17638	0.08253
19.1915	0.14661	0.05949	0.17206	0.08069
19.2085	0.14637	0.05806	0.17128	0.07949
19.2255	0.15474	0.05763	0.17207	0.08088
19.2425	0.15835	0.05984	0.16824	0.08004
19.2595	0.15925	0.06202	0.16782	0.0797
19.2765	0.15371	0.06063	0.15993	0.07833
19.2935	0.15938	0.05684	0.16842	0.07773
19.3105	0.16554	0.05487	0.16867	0.07774
19.3275	0.15415	0.05531	0.17112	0.07777
19.3445	0.1498	0.05705	0.17176	0.07871
19.3615	0.15373	0.05946	0.16373	0.07915
19.3785	0.16512	0.06277	0.16545	0.07894
19.3955	0.16611	0.06142	0.1709	0.07689
19.4125	0.15781	0.05925	0.17128	0.07962
19.4295	0.15304	0.05985	0.17131	0.08435
19.4465	0.15258	0.05625	0.16819	0.08586
19.4635	0.14483	0.05654	0.16802	0.08555
19.4805	0.14249	0.061	0.17392	0.08256
19.4975	0.14661	0.06366	0.16838	0.07865
19.5145	0.15534	0.05995	0.15527	0.08048
19.5315	0.15221	0.05402	0.15507	0.08502
19.5485	0.15336	0.05894	0.16042	0.08466
19.5655	0.16071	0.06643	0.17226	0.08337
19.5825	0.16969	0.06152	0.17435	0.07957
19.5995	0.16241	0.05634	0.17076	0.07899
19.6165	0.16935	0.05785	0.17877	0.08154
19.6335	0.16169	0.05424	0.17497	0.08678
19.6505	0.17621	0.05847	0.15892	0.08623
19.6675	0.1698	0.06282	0.16186	0.08241
19.6845	0.16175	0.06299	0.16572	0.08105
19.7015	0.16146	0.06465	0.17076	0.07972
19.7185	0.17238	0.06169	0.17407	0.07656
19.7355	0.15577	0.06146	0.1655	0.07562
19.7525	0.15128	0.05686	0.17115	0.07728
19.7695	0.14514	0.05706	0.1737	0.07777
19.7865	0.15171	0.05861	0.16976	0.08355
19.8035	0.15572	0.0575	0.1747	0.08213
19.8205	0.16909	0.05824	0.16728	0.0837
19.8375	0.15236	0.05203	0.17031	0.08037
19.8545	0.16432	0.0555	0.16924	0.07828
19.8715	0.15845	0.05835	0.15587	0.08044
19.8885	0.15009	0.05242	0.15839	0.07789
19.9055	0.15001	0.05744	0.16253	0.08091
19.9225	0.16308	0.05347	0.16162	0.08514
19.9395	0.15735	0.05826	0.15775	0.08817
19.9565	0.15105	0.05621	0.16102	0.08447
19.9735	0.15618	0.05942	0.17342	0.08425
19.9905	0.15863	0.05875	0.16645	0.08081
20.0075	0.14448	0.05774	0.1746	0.07923
20.0245	0.14134	0.06207	0.16677	0.07861
20.0415	0.14598	0.05775	0.17182	0.08006
20.0585	0.15992	0.05543	0.15754	0.08174
20.0755	0.16311	0.05589	0.15407	0.08002
20.0925	0.16103	0.05415	0.15334	0.07645
20.1095	0.16697	0.0524	0.15742	0.07745
20.1265	0.16382	0.05338	0.1625	0.08065
20.1435	0.15685	0.05494	0.1755	0.0783
20.1605	0.14995	0.05822	0.17105	0.07754
20.1775	0.15393	0.05374	0.15618	0.07816
20.1945	0.15241	0.05096	0.15515	0.07865
20.2115	0.14794	0.05255	0.15369	0.08048
20.2285	0.15595	0.05101	0.1489	0.08161
20.2455	0.15239	0.05191	0.1544	0.08032
20.2625	0.14821	0.05309	0.15682	0.08029
20.2795	0.15845	0.05785	0.15737	0.08117
20.2965	0.15243	0.05817	0.16648	0.07927
20.3135	0.14643	0.05339	0.16577	0.07833
20.3305	0.14042	0.05224	0.16111	0.08065
20.3475	0.14723	0.05632	0.16431	0.0792
20.3645	0.1546	0.05789	0.16949	0.07825
20.3815	0.14856	0.05737	0.1682	0.07934
20.3985	0.14575	0.05693	0.16156	0.08091
20.4155	0.14919	0.05912	0.16019	0.0794
20.4325	0.14167	0.06064	0.1595	0.07706
20.4495	0.14757	0.05657	0.1602	0.07677
20.4665	0.14395	0.0532	0.16349	0.07633
20.4835	0.13861	0.05603	0.15548	0.07852
20.5005	0.14974	0.05549	0.15676	0.08353
20.5175	0.1498	0.05347	0.1626	0.08342
20.5345	0.15743	0.05382	0.16005	0.08076
20.5515	0.15731	0.05143	0.16211	0.0796
20.5685	0.15528	0.05204	0.16496	0.08262
20.5855	0.14536	0.05146	0.17481	0.08426
20.6025	0.14594	0.04985	0.16899	0.08192
20.6195	0.14596	0.05475	0.15286	0.07542
20.6365	0.16299	0.05449	0.14736	0.07706
20.6535	0.15859	0.05463	0.14555	0.07742
20.6705	0.14894	0.05676	0.15543	0.07567
20.6875	0.15968	0.05348	0.15969	0.07491
20.7045	0.15801	0.0492	0.16064	0.07621
20.7215	0.14674	0.05293	0.16072	0.0765
20.7385	0.15452	0.05615	0.15801	0.07693
20.7555	0.13765	0.05448	0.15522	0.08303
20.7725	0.13993	0.05663	0.16166	0.08073
20.7895	0.14911	0.06085	0.15775	0.07968
20.8065	0.16033	0.06072	0.15964	0.08054
20.8235	0.1509	0.06088	0.15808	0.07629
20.8405	0.14977	0.05823	0.1637	0.07737
20.8575	0.14372	0.04646	0.14774	0.07713
20.8745	0.15323	0.05556	0.15163	0.08055
20.8915	0.14108	0.05256	0.16332	0.07961
20.9085	0.15004	0.05344	0.15524	0.08223
20.9255	0.13964	0.05995	0.15942	0.08238
20.9425	0.1377	0.05966	0.15743	0.07946
20.9595	0.14407	0.05683	0.14957	0.079
20.9765	0.13928	0.05526	0.15543	0.07755
20.9935	0.14251	0.0542	0.16001	0.07527
21.0105	0.15769	0.05604	0.15611	0.07406
21.0275	0.14713	0.05643	0.14688	0.07499
21.0445	0.14416	0.04867	0.15565	0.08144
21.0615	0.13144	0.05153	0.16342	0.08244
21.0785	0.13846	0.05301	0.15901	0.07691
21.0955	0.15352	0.05435	0.15813	0.07605
21.1125	0.1467	0.05438	0.1564	0.07808
21.1295	0.14175	0.05241	0.14855	0.08269
21.1465	0.13653	0.05452	0.15404	0.08511
21.1635	0.14109	0.05323	0.15778	0.08434
21.1805	0.14496	0.05279	0.15844	0.08032
21.1975	0.14932	0.05235	0.16014	0.07739
21.2145	0.149	0.05293	0.15915	0.07743
21.2315	0.14562	0.05823	0.16155	0.07847
21.2485	0.14091	0.05504	0.15587	0.07745
21.2655	0.13895	0.05213	0.15065	0.07751
21.2825	0.14546	0.05435	0.15715	0.07799
21.2995	0.14666	0.05974	0.16334	0.07721
21.3165	0.14176	0.0553	0.16045	0.07851
21.3335	0.14103	0.05553	0.15606	0.07835
21.3505	0.13922	0.05682	0.15065	0.07699
21.3675	0.15022	0.05474	0.15082	0.07859
21.3845	0.1541	0.05457	0.15244	0.0777
21.4015	0.14919	0.05422	0.1557	0.07604
21.4185	0.14398	0.05197	0.15482	0.07367
21.4355	0.14197	0.05283	0.15424	0.07724
21.4525	0.14527	0.05706	0.15772	0.08065
21.4695	0.14203	0.05452	0.16186	0.07833
21.4865	0.14093	0.0538	0.16005	0.07735
21.5035	0.14184	0.05639	0.15343	0.07909
21.5205	0.13773	0.05856	0.14513	0.07874
21.5375	0.1505	0.05521	0.14523	0.07958
21.5545	0.13741	0.05203	0.15225	0.0801
21.5715	0.15038	0.05359	0.15752	0.0785
21.5885	0.14991	0.05548	0.15059	0.07755
21.6055	0.14191	0.06048	0.15035	0.0768
21.6225	0.13355	0.05901	0.14466	0.0783
21.6395	0.13624	0.05597	0.15041	0.07746
21.6565	0.13674	0.05594	0.15359	0.08226
21.6735	0.13325	0.05572	0.14818	0.08062
21.6905	0.14267	0.058	0.14151	0.07342
21.7075	0.14998	0.05766	0.1426	0.0749
21.7245	0.13607	0.05337	0.14513	0.07826
21.7415	0.14445	0.05312	0.14894	0.07681
21.7585	0.14443	0.053	0.16289	0.07903
21.7755	0.14506	0.05252	0.1544	0.07735
21.7925	0.15322	0.05683	0.14322	0.07836
21.8095	0.14603	0.0552	0.14568	0.07661
21.8265	0.153	0.05007	0.15497	0.07403
21.8435	0.15443	0.05247	0.14988	0.07206
21.8605	0.14316	0.04876	0.15136	0.07163
21.8775	0.14413	0.0576	0.14714	0.07398
21.8945	0.1443	0.05264	0.15964	0.07669
21.9115	0.14239	0.05521	0.14684	0.08021
21.9285	0.14271	0.06322	0.1467	0.07814
21.9455	0.13718	0.0577	0.14894	0.0767
21.9625	0.12866	0.06009	0.14269	0.07734
21.9795	0.12672	0.05612	0.13285	0.07235
21.9965	0.14109	0.04641	0.13953	0.06973
22.0135	0.13325	0.05189	0.13657	0.07059
22.0305	0.11897	0.05551	0.14138	0.07326
22.0475	0.13742	0.05454	0.15301	0.07562
22.0645	0.14094	0.05527	0.15849	0.07665
22.0815	0.13327	0.05238	0.15653	0.07489
22.0985	0.13197	0.05438	0.15372	0.07482
22.1155	0.12718	0.05865	0.15013	0.07734
22.1325	0.13351	0.05454	0.15041	0.07592
22.1495	0.14206	0.05266	0.14166	0.07318
22.1665	0.14771	0.05321	0.14456	0.07398
22.1835	0.14081	0.05439	0.14732	0.07862
22.2005	0.13692	0.05192	0.14882	0.07934
22.2175	0.14403	0.05145	0.14858	0.0767
22.2345	0.14229	0.05307	0.14156	0.07643
22.2515	0.14081	0.05029	0.14196	0.07643
22.2685	0.13923	0.04717	0.14698	0.07646
22.2855	0.14082	0.04719	0.14923	0.07523
22.3025	0.14764	0.05419	0.14646	0.07527
22.3195	0.14296	0.05713	0.14663	0.07824
22.3365	0.13896	0.0541	0.1431	0.07804
22.3535	0.14088	0.05206	0.13757	0.07498
22.3705	0.14586	0.05126	0.14064	0.07241
22.3875	0.13754	0.05039	0.14755	0.0715
22.4045	0.13371	0.05276	0.15839	0.07382
22.4215	0.14383	0.05573	0.15491	0.07643
22.4385	0.14305	0.05303	0.14621	0.07531
22.4555	0.13259	0.05075	0.14712	0.07449
22.4725	0.13928	0.04873	0.15175	0.0746
22.4895	0.13774	0.04914	0.14683	0.07526
22.5065	0.13691	0.05247	0.13683	0.07632
22.5235	0.13715	0.05282	0.13293	0.07411
22.5405	0.14006	0.05185	0.1348	0.07429
22.5575	0.13458	0.05001	0.14333	0.07645
22.5745	0.14322	0.04673	0.14217	0.07614
22.5915	0.13867	0.04744	0.1494	0.07578
22.6085	0.13623	0.04643	0.14426	0.07601
22.6255	0.1272	0.0502	0.14917	0.06982
22.6425	0.13421	0.05254	0.14414	0.06797
22.6595	0.12878	0.04802	0.14064	0.06625
22.6765	0.14883	0.0489	0.1394	0.07168
22.6935	0.13651	0.04762	0.14239	0.07399
22.7105	0.13412	0.04952	0.14194	0.07107
22.7275	0.128	0.05213	0.15208	0.07183
22.7445	0.1534	0.05361	0.1544	0.0758
22.7615	0.13224	0.049	0.14381	0.07203
22.7785	0.1387	0.04885	0.14369	0.0731
22.7955	0.13833	0.04749	0.14082	0.07432
22.8125	0.12223	0.04449	0.13676	0.073
22.8295	0.13113	0.05297	0.13982	0.07124
22.8465	0.12908	0.0551	0.13683	0.07477
22.8635	0.1296	0.05108	0.13724	0.07642
22.8805	0.13313	0.05452	0.15295	0.07735
22.8975	0.14131	0.05033	0.14966	0.07435
22.9145	0.14929	0.04942	0.13436	0.07812
22.9315	0.14103	0.04958	0.13616	0.07691
22.9485	0.13031	0.04446	0.14889	0.06885
22.9655	0.13058	0.05209	0.14863	0.07083
22.9825	0.1327	0.05383	0.14793	0.07267
22.9995	0.13834	0.04753	0.14838	0.07351
23.0165	0.13239	0.04839	0.15735	0.07695
23.0335	0.12793	0.05019	0.1454	0.07661
23.0505	0.12143	0.05084	0.14417	0.07454
23.0675	0.12604	0.0525	0.14434	0.07274
23.0845	0.1323	0.05211	0.14788	0.07096
23.1015	0.12996	0.05306	0.14161	0.0718
23.1185	0.13248	0.05229	0.13907	0.07396
23.1355	0.13723	0.05075	0.14106	0.07768
23.1525	0.14077	0.04615	0.1413	0.07649
23.1695	0.13509	0.04543	0.13928	0.07636
23.1865	0.12941	0.04943	0.13929	0.07677
23.2035	0.13243	0.04799	0.15014	0.0724
23.2205	0.13454	0.04655	0.14988	0.0691
23.2375	0.12845	0.04876	0.14502	0.06859
23.2545	0.1252	0.04897	0.14183	0.06828
23.2715	0.12336	0.05003	0.14523	0.07054
23.2885	0.13054	0.05191	0.14292	0.07195
23.3055	0.13472	0.05059	0.14148	0.07009
23.3225	0.13942	0.04528	0.14117	0.07117
23.3395	0.1426	0.04609	0.13834	0.07335
23.3565	0.13171	0.04676	0.13981	0.07405
23.3735	0.1323	0.04698	0.14077	0.07343
23.3905	0.14576	0.05151	0.1409	0.06896
23.4075	0.13787	0.05552	0.13837	0.06913
23.4245	0.13207	0.05461	0.13861	0.07589
23.4415	0.13631	0.05042	0.13831	0.07732
23.4585	0.13321	0.04578	0.13919	0.07188
23.4755	0.12671	0.0451	0.13809	0.07143
23.4925	0.11934	0.0487	0.13444	0.07139
23.5095	0.13675	0.04942	0.13955	0.07457
23.5265	0.12431	0.04686	0.14127	0.07426
23.5435	0.13574	0.044	0.13544	0.06909
23.5605	0.14275	0.04019	0.13503	0.06709
23.5775	0.11315	0.04598	0.13255	0.07169
23.5945	0.11688	0.04709	0.1408	0.0731
23.6115	0.11746	0.04818	0.14213	0.07453
23.6285	0.12753	0.04743	0.13978	0.07352
23.6455	0.14651	0.04172	0.14248	0.07135
23.6625	0.14164	0.04422	0.13857	0.06948
23.6795	0.12594	0.04858	0.13642	0.06989
23.6965	0.13557	0.0489	0.13938	0.07131
23.7135	0.1368	0.05049	0.13395	0.07459
23.7305	0.13326	0.04908	0.13864	0.07204
23.7475	0.13076	0.04446	0.1409	0.0716
23.7645	0.14232	0.04669	0.14061	0.07494
23.7815	0.13315	0.04622	0.13238	0.07583
23.7985	0.13576	0.05019	0.13303	0.07025
23.8155	0.12283	0.0496	0.14052	0.06965
23.8325	0.12886	0.05062	0.13585	0.06843
23.8495	0.12516	0.05205	0.14664	0.06753
23.8665	0.12511	0.04469	0.1343	0.06894
23.8835	0.13196	0.04102	0.13776	0.06809
23.9005	0.12928	0.04341	0.136	0.06767
23.9175	0.12955	0.04781	0.13852	0.06901
23.9345	0.121	0.04832	0.12974	0.06997
23.9515	0.12966	0.04361	0.1255	0.07167
23.9685	0.1302	0.05056	0.13107	0.07129
23.9855	0.13284	0.04799	0.12806	0.0729
24.0025	0.12739	0.04273	0.13058	0.07493
24.0195	0.12277	0.04334	0.13385	0.07282
24.0365	0.12835	0.04855	0.13179	0.07154
24.0535	0.12506	0.05159	0.12846	0.06929
24.0705	0.12102	0.05022	0.13376	0.06924
24.0875	0.13406	0.04858	0.13814	0.07047
24.1045	0.13272	0.04579	0.13645	0.06751
24.1215	0.1347	0.04667	0.13485	0.06503
24.1385	0.12764	0.04637	0.13401	0.06576
24.1555	0.11988	0.04723	0.12718	0.0691
24.1725	0.12486	0.04923	0.12037	0.07287
24.1895	0.12708	0.04888	0.12614	0.07238
24.2065	0.12778	0.0463	0.13407	0.07247
24.2235	0.12186	0.04608	0.13898	0.07003
24.2405	0.11551	0.04649	0.13296	0.06781
24.2575	0.12572	0.04895	0.13672	0.06762
24.2745	0.12922	0.04567	0.13867	0.06865
24.2915	0.12166	0.04454	0.13517	0.07035
24.3085	0.12058	0.04901	0.13003	0.06961
24.3255	0.12357	0.05084	0.13145	0.06513
24.3425	0.1247	0.05268	0.13382	0.06653
24.3595	0.13076	0.0543	0.1311	0.07361
24.3765	0.13273	0.05223	0.13773	0.07184
24.3935	0.12705	0.04513	0.14078	0.06801
24.4105	0.14095	0.04432	0.13092	0.06833
24.4275	0.13358	0.04775	0.1285	0.0681
24.4445	0.14224	0.04697	0.13419	0.07042
24.4615	0.12757	0.04686	0.13597	0.06839
24.4785	0.12445	0.04276	0.13494	0.06863
24.4955	0.13946	0.04133	0.13414	0.06961
24.5125	0.12205	0.04524	0.13113	0.06983
24.5295	0.1204	0.05136	0.12785	0.07013
24.5465	0.12901	0.04957	0.1249	0.06761
24.5635	0.1374	0.04408	0.12846	0.07153
24.5805	0.1241	0.04653	0.13967	0.07498
24.5975	0.12949	0.04758	0.12793	0.0707
24.6145	0.12762	0.0477	0.11819	0.06968
24.6315	0.12121	0.04025	0.12547	0.0702
24.6485	0.11023	0.04166	0.13074	0.07134
24.6655	0.13356	0.04351	0.13142	0.06816
24.6825	0.14202	0.04563	0.12714	0.06575
24.6995	0.12617	0.04724	0.13454	0.067
24.7165	0.13818	0.04197	0.12534	0.06374
24.7335	0.11845	0.04291	0.13511	0.07064
24.7505	0.12844	0.04581	0.12802	0.07432
24.7675	0.13194	0.04327	0.12969	0.07119
24.7845	0.13252	0.04617	0.13595	0.06625
24.8015	0.13926	0.04474	0.13375	0.06756
24.8185	0.11953	0.04435	0.12998	0.07171
24.8355	0.13012	0.05185	0.1283	0.06964
24.8525	0.12362	0.04235	0.13224	0.06512
24.8695	0.13277	0.04789	0.13021	0.0645
24.8865	0.12852	0.04579	0.13482	0.06601
24.9035	0.13006	0.0429	0.14016	0.07043
24.9205	0.13143	0.04547	0.13299	0.07307
24.9375	0.12914	0.04499	0.12438	0.07034
24.9545	0.11331	0.04312	0.1318	0.0668
24.9715	0.12054	0.04311	0.12042	0.0692
24.9885	0.12942	0.0425	0.12413	0.07
25.0055	0.12043	0.04237	0.12048	0.07061
25.0225	0.11912	0.04087	0.12749	0.06743
25.0395	0.11801	0.04145	0.12558	0.0676
25.0565	0.11894	0.03915	0.12825	0.07053
25.0735	0.12681	0.04002	0.13018	0.06958
25.0905	0.13076	0.0408	0.12659	0.06737
25.1075	0.13126	0.04215	0.13206	0.06955
25.1245	0.12896	0.04307	0.12621	0.07204
25.1415	0.12909	0.04266	0.12294	0.0706
25.1585	0.1323	0.04098	0.13042	0.06936
25.1755	0.13212	0.04011	0.13692	0.06983
25.1925	0.13026	0.04214	0.13159	0.06868
25.2095	0.13072	0.04441	0.12821	0.06571
25.2265	0.12943	0.04262	0.12535	0.06715
25.2435	0.12296	0.04402	0.12441	0.06953
25.2605	0.11786	0.04404	0.1336	0.06729
25.2775	0.12519	0.04476	0.13387	0.06363
25.2945	0.12849	0.04593	0.13057	0.06348
25.3115	0.11768	0.04476	0.13068	0.06749
25.3285	0.12301	0.04493	0.13182	0.0685
25.3455	0.12774	0.04302	0.12897	0.06296
25.3625	0.13561	0.04248	0.12585	0.06677
25.3795	0.12499	0.04339	0.12743	0.06541
25.3965	0.12219	0.04393	0.12698	0.0659
25.4135	0.11145	0.03922	0.12732	0.06902
25.4305	0.11425	0.03643	0.12864	0.06699
25.4475	0.12009	0.04106	0.12149	0.0652
25.4645	0.12634	0.04085	0.11633	0.06669
25.4815	0.12183	0.04161	0.12359	0.06802
25.4985	0.12564	0.04071	0.12482	0.06836
25.5155	0.10907	0.04319	0.12598	0.0681
25.5325	0.11232	0.04573	0.12091	0.06907
25.5495	0.12693	0.04704	0.12957	0.06446
25.5665	0.12268	0.04413	0.13827	0.06252
25.5835	0.11197	0.03913	0.12134	0.06417
25.6005	0.10978	0.03586	0.1136	0.06811
25.6175	0.12307	0.04084	0.11522	0.06878
25.6345	0.12311	0.0451	0.11905	0.06835
25.6515	0.12162	0.04291	0.12394	0.0681
25.6685	0.12359	0.04651	0.12169	0.0703
25.6855	0.12372	0.03824	0.13423	0.07085
25.7025	0.12643	0.03372	0.1263	0.06896
25.7195	0.11549	0.04037	0.125	0.07034
25.7365	0.12523	0.04464	0.12728	0.07002
25.7535	0.11674	0.04023	0.12702	0.06782
25.7705	0.11732	0.03573	0.13118	0.06901
25.7875	0.11985	0.04007	0.13446	0.07004
25.8045	0.12448	0.03583	0.1278	0.0684
25.8215	0.11154	0.0386	0.11482	0.06625
25.8385	0.1302	0.03453	0.11927	0.06524
25.8555	0.12923	0.04652	0.12307	0.07014
25.8725	0.11212	0.0464	0.12399	0.07157
25.8895	0.11304	0.04551	0.12857	0.06869
25.9065	0.12187	0.04389	0.12752	0.06694
25.9235	0.11935	0.04361	0.12687	0.06586
25.9405	0.12533	0.04152	0.12937	0.06692
25.9575	0.12302	0.04005	0.13281	0.06874
25.9745	0.11863	0.04642	0.12844	0.06887
25.9915	0.12152	0.04649	0.13071	0.06951
26.0085	0.12053	0.044	0.12989	0.06704
26.0255	0.12423	0.03824	0.12599	0.06587
26.0425	0.1233	0.0416	0.1106	0.06757
26.0595	0.12161	0.04287	0.12184	0.06839
26.0765	0.11691	0.04793	0.13448	0.06723
26.0935	0.11802	0.04685	0.12327	0.06859
26.1105	0.12301	0.04712	0.11972	0.06928
26.1275	0.1197	0.0486	0.12272	0.06817
26.1445	0.11349	0.0445	0.12365	0.06752
26.1615	0.12147	0.0381	0.13354	0.06627
26.1785	0.11809	0.03964	0.1384	0.06448
26.1955	0.11327	0.04221	0.13132	0.06532
26.2125	0.11758	0.04039	0.11223	0.06493
26.2295	0.11998	0.04117	0.11469	0.06281
26.2465	0.11647	0.04196	0.12512	0.06643
26.2635	0.12436	0.04368	0.12333	0.06551
26.2805	0.1172	0.04228	0.12578	0.06659
26.2975	0.11991	0.04247	0.12516	0.06894
26.3145	0.1265	0.0453	0.12298	0.07012
26.3315	0.13213	0.04346	0.12569	0.06987
26.3485	0.11406	0.04157	0.12524	0.06675
26.3655	0.11706	0.04539	0.11935	0.064
26.3825	0.12082	0.04586	0.11802	0.06758
26.3995	0.12174	0.03888	0.12179	0.06973
26.4165	0.13691	0.03765	0.12235	0.06869
26.4335	0.12821	0.04428	0.1243	0.06431
26.4505	0.12346	0.04692	0.12186	0.06594
26.4675	0.12311	0.04535	0.12094	0.06524
26.4845	0.1198	0.04413	0.12103	0.06575
26.5015	0.11914	0.0418	0.11903	0.06648
26.5185	0.11612	0.03969	0.12378	0.06301
26.5355	0.11085	0.0381	0.112	0.06614
26.5525	0.12716	0.04086	0.11933	0.06596
26.5695	0.1263	0.04502	0.13058	0.06594
26.5865	0.11128	0.04337	0.12468	0.06505
26.6035	0.12481	0.04394	0.12909	0.06366
26.6205	0.1203	0.04012	0.12372	0.06413
26.6375	0.12354	0.03802	0.12104	0.06598
26.6545	0.12924	0.04475	0.11895	0.06193
26.6715	0.11841	0.03776	0.12868	0.06316
26.6885	0.11952	0.03596	0.12503	0.06684
26.7055	0.11759	0.04273	0.13306	0.07043
26.7225	0.11114	0.04122	0.12727	0.07062
26.7395	0.12452	0.0452	0.1208	0.06987
26.7565	0.12523	0.04601	0.1151	0.06978
26.7735	0.11606	0.04871	0.11972	0.06836
26.7905	0.11872	0.04381	0.12624	0.06867
26.8075	0.12603	0.04306	0.11747	0.0642
26.8245	0.11847	0.04007	0.09023	0.06088
26.8415	0.1128	0.04046	0.11373	0.06145
26.8585	0.11421	0.03888	0.11113	0.06458
26.8755	0.12021	0.04113	0.11551	0.06597
26.8925	0.1199	0.04097	0.11017	0.06398
26.9095	0.11344	0.03986	0.11719	0.0631
26.9265	0.11794	0.04043	0.11289	0.06502
26.9435	0.12325	0.04172	0.11269	0.06583
26.9605	0.12489	0.0391	0.12485	0.06501
26.9775	0.1194	0.03984	0.12655	0.06629
26.9945	0.1121	0.04282	0.12065	0.0653
27.0115	0.11561	0.04225	0.12128	0.06533
27.0285	0.11864	0.04194	0.12541	0.06393
27.0455	0.1232	0.04042	0.12821	0.06163
27.0625	0.11979	0.03917	0.12199	0.06002
27.0795	0.11501	0.04354	0.1177	0.05985
27.0965	0.12159	0.04398	0.12051	0.06245
27.1135	0.12999	0.04478	0.11793	0.06473
27.1305	0.12014	0.04597	0.11182	0.06587
27.1475	0.11855	0.04312	0.11776	0.06575
27.1645	0.1236	0.04171	0.11885	0.06551
27.1815	0.12233	0.03929	0.1171	0.06473
27.1985	0.12053	0.04015	0.11667	0.06407
27.2155	0.11514	0.04127	0.10825	0.06418
27.2325	0.1152	0.04189	0.10942	0.06544
27.2495	0.11325	0.04423	0.11871	0.06591
27.2665	0.11028	0.04361	0.12311	0.06526
27.2835	0.11938	0.04112	0.12374	0.06231
27.3005	0.12477	0.03982	0.12261	0.06164
27.3175	0.12075	0.03974	0.1261	0.06151
27.3345	0.11665	0.03886	0.12421	0.06054
27.3515	0.10974	0.03876	0.11664	0.06422
27.3685	0.11695	0.03792	0.11356	0.06868
27.3855	0.11283	0.03895	0.10914	0.06497
27.4025	0.11252	0.04118	0.11045	0.06716
27.4195	0.11583	0.04033	0.12206	0.06349
27.4365	0.11506	0.0393	0.11897	0.05903
27.4535	0.12505	0.04025	0.11778	0.06203
27.4705	0.10552	0.04067	0.12208	0.06333
27.4875	0.10215	0.04217	0.11696	0.06622
27.5045	0.13146	0.04211	0.11522	0.06566
27.5215	0.11781	0.04213	0.11846	0.06133
27.5385	0.12403	0.04078	0.1132	0.05794
27.5555	0.11969	0.04361	0.11855	0.06186
27.5725	0.1155	0.04475	0.11524	0.06333
27.5895	0.11331	0.04008	0.1115	0.06722
27.6065	0.12168	0.04061	0.10579	0.06922
27.6235	0.11298	0.04318	0.11564	0.06431
27.6405	0.10474	0.03893	0.11367	0.05972
27.6575	0.11382	0.03728	0.12139	0.06392
27.6745	0.11385	0.03971	0.11843	0.06495
27.6915	0.10914	0.04218	0.11339	0.06444
27.7085	0.11759	0.04102	0.11212	0.06201
27.7255	0.11014	0.0385	0.10651	0.06355
27.7425	0.10314	0.04224	0.11156	0.0646
27.7595	0.10587	0.0429	0.11194	0.06879
27.7765	0.11972	0.03587	0.11226	0.06544
27.7935	0.1233	0.04222	0.12229	0.06842
27.8105	0.12199	0.0435	0.11913	0.06563
27.8275	0.11984	0.03426	0.12611	0.06227
27.8445	0.12267	0.04137	0.11343	0.06405
27.8615	0.12441	0.0387	0.11395	0.06794
27.8785	0.11655	0.03605	0.12041	0.06528
27.8955	0.10327	0.03698	0.10997	0.05957
27.9125	0.11342	0.03437	0.10851	0.0584
27.9295	0.11455	0.04155	0.10877	0.06327
27.9465	0.11783	0.04266	0.1104	0.06443
27.9635	0.11512	0.03846	0.11123	0.06099
27.9805	0.11233	0.03915	0.11569	0.06307
27.9975	0.11738	0.03774	0.11304	0.06323
28.0145	0.11679	0.03642	0.11303	0.0612
28.0315	0.11585	0.03203	0.12006	0.0622
28.0485	0.1178	0.0351	0.11946	0.06413
28.0655	0.11761	0.0385	0.11212	0.06318
28.0825	0.10608	0.03947	0.11398	0.06344
28.0995	0.10222	0.04062	0.11554	0.06214
28.1165	0.11304	0.03626	0.11413	0.05975
28.1335	0.12153	0.03366	0.10953	0.05773
28.1505	0.12221	0.03727	0.11308	0.05792
28.1675	0.12638	0.04017	0.11418	0.05951
28.1845	0.12223	0.04014	0.11189	0.06161
28.2015	0.12327	0.03813	0.11753	0.06239
28.2185	0.11001	0.03674	0.11383	0.06024
28.2355	0.11538	0.04106	0.1065	0.06027
28.2525	0.11526	0.04184	0.11448	0.06087
28.2695	0.10948	0.03874	0.12418	0.06024
28.2865	0.11049	0.03996	0.12048	0.06115
28.3035	0.1082	0.04115	0.11718	0.06202
28.3205	0.11789	0.0411	0.11331	0.06186
28.3375	0.12081	0.04245	0.10566	0.06275
28.3545	0.10676	0.04572	0.10372	0.06093
28.3715	0.11736	0.04097	0.10665	0.06138
28.3885	0.11769	0.03528	0.11394	0.06422
28.4055	0.10417	0.03843	0.11474	0.06654
28.4225	0.10889	0.03931	0.11615	0.06623
28.4395	0.10755	0.03916	0.11259	0.06544
28.4565	0.11197	0.03694	0.10988	0.06483
28.4735	0.10904	0.03877	0.11065	0.06816
28.4905	0.11783	0.03973	0.10572	0.06214
28.5075	0.12636	0.03616	0.105	0.0626
28.5245	0.11671	0.03697	0.10089	0.06363
28.5415	0.11609	0.03898	0.11434	0.06465
28.5585	0.1148	0.04061	0.11252	0.06402
28.5755	0.1165	0.03905	0.11456	0.06174
28.5925	0.1199	0.04113	0.12074	0.06462
28.6095	0.11076	0.03377	0.11265	0.06475
28.6265	0.11914	0.03271	0.11335	0.06426
28.6435	0.11997	0.03403	0.11322	0.06306
28.6605	0.11699	0.03672	0.10525	0.05822
28.6775	0.11997	0.04057	0.11353	0.06242
28.6945	0.12614	0.03954	0.11766	0.06251
28.7115	0.12538	0.04045	0.10568	0.06147
28.7285	0.12062	0.03884	0.10175	0.06345
28.7455	0.10494	0.044	0.11211	0.0654
28.7625	0.11963	0.04475	0.11352	0.06503
28.7795	0.11931	0.03867	0.11288	0.06315
28.7965	0.11676	0.0362	0.1136	0.06266
28.8135	0.12197	0.03791	0.11318	0.06726
28.8305	0.11666	0.03817	0.11389	0.06637
28.8475	0.10419	0.04615	0.10092	0.06496
28.8645	0.1125	0.04111	0.1142	0.06245
28.8815	0.11389	0.03709	0.11145	0.06236
28.8985	0.11528	0.03784	0.10047	0.06417
28.9155	0.11143	0.03475	0.10197	0.06202
28.9325	0.10963	0.03723	0.10967	0.06021
28.9495	0.10937	0.04325	0.10365	0.06478
28.9665	0.11757	0.03871	0.11195	0.06491
28.9835	0.12119	0.03481	0.10682	0.06338
29.0005	0.11767	0.03529	0.10997	0.0617
29.0175	0.11341	0.0378	0.11476	0.06184
29.0345	0.1095	0.04066	0.10988	0.06387
29.0515	0.11362	0.04155	0.10864	0.06261
29.0685	0.11249	0.04031	0.10581	0.06064
29.0855	0.10838	0.03885	0.10883	0.06039
29.1025	0.11075	0.03851	0.10906	0.06127
29.1195	0.11346	0.03746	0.10533	0.06051
29.1365	0.11236	0.03549	0.10336	0.05787
29.1535	0.11216	0.0352	0.10652	0.05768
29.1705	0.12026	0.03419	0.11048	0.06168
29.1875	0.11856	0.03325	0.11251	0.06085
29.2045	0.11075	0.03666	0.11455	0.06131
29.2215	0.114	0.04025	0.10809	0.06449
29.2385	0.1131	0.0389	0.10432	0.06791
29.2555	0.11561	0.03974	0.10411	0.06979
29.2725	0.11845	0.0411	0.09957	0.06631
29.2895	0.11346	0.03823	0.11216	0.06303
29.3065	0.11383	0.03837	0.11895	0.06355
29.3235	0.11677	0.03984	0.11536	0.0575
29.3405	0.10857	0.0409	0.11381	0.05683
29.3575	0.12022	0.03492	0.11493	0.05889
29.3745	0.11559	0.03119	0.1106	0.06235
29.3915	0.12833	0.03378	0.10658	0.06068
29.4085	0.12226	0.03352	0.10939	0.06455
29.4255	0.11622	0.03625	0.10463	0.06465
29.4425	0.11402	0.03779	0.10649	0.06388
29.4595	0.11369	0.04123	0.11018	0.05961
29.4765	0.11121	0.03937	0.11653	0.0599
29.4935	0.09651	0.03535	0.11876	0.05921
29.5105	0.11777	0.03756	0.11259	0.05831
29.5275	0.10932	0.03909	0.10234	0.05986
29.5445	0.12543	0.03837	0.10685	0.06406
29.5615	0.12751	0.0403	0.10973	0.06061
29.5785	0.123	0.0375	0.11365	0.05894
29.5955	0.1033	0.03925	0.11935	0.0584
29.6125	0.11128	0.03796	0.11747	0.06208
29.6295	0.10568	0.03476	0.1101	0.06505
29.6465	0.11505	0.03961	0.10245	0.05945
29.6635	0.11758	0.04607	0.10847	0.0574
29.6805	0.11244	0.0415	0.11592	0.06003
29.6975	0.10792	0.03818	0.11744	0.064
29.7145	0.12069	0.03688	0.11251	0.06257
29.7315	0.11502	0.03611	0.12071	0.06153
29.7485	0.10866	0.03739	0.10822	0.05773
29.7655	0.11192	0.04075	0.10868	0.06365
29.7825	0.11935	0.04126	0.11002	0.06025
29.7995	0.12287	0.03728	0.11588	0.05965
29.8165	0.12257	0.03978	0.10558	0.06407
29.8335	0.11744	0.03896	0.1061	0.06194
29.8505	0.1063	0.03926	0.10362	0.0615
29.8675	0.10836	0.03857	0.11482	0.06066
29.8845	0.11736	0.03939	0.10506	0.06008
29.9015	0.1084	0.03917	0.10862	0.05676
29.9185	0.10865	0.03822	0.10916	0.05842
29.9355	0.11124	0.0388	0.10544	0.05767
29.9525	0.10637	0.04086	0.10332	0.05952
29.9695	0.11296	0.03758	0.10448	0.06125
29.9865	0.11415	0.03665	0.10434	0.06289
30.0035	0.10317	0.03862	0.11495	0.06361
30.0205	0.10205	0.03932	0.12055	0.06109
30.0375	0.10714	0.03891	0.11559	0.05803
30.0545	0.10807	0.04099	0.11455	0.05784
30.0715	0.1116	0.03966	0.10258	0.05892
30.0885	0.114	0.03812	0.09867	0.05933
30.1055	0.1103	0.03864	0.10481	0.05791
30.1225	0.10656	0.03783	0.11224	0.05752
30.1395	0.10899	0.03509	0.11308	0.05994
30.1565	0.11841	0.03462	0.11277	0.05879
30.1735	0.12081	0.03539	0.11078	0.05809
30.1905	0.10943	0.03829	0.10634	0.06079
30.2075	0.1151	0.03893	0.1049	0.06158
30.2245	0.11322	0.0354	0.11282	0.05967
30.2415	0.11011	0.03556	0.10859	0.05847
30.2585	0.1117	0.04205	0.10262	0.06062
30.2755	0.11057	0.04195	0.10232	0.06324
30.2925	0.12442	0.03843	0.10493	0.063
30.3095	0.11616	0.03842	0.10792	0.06583
30.3265	0.11722	0.03769	0.11713	0.0603
30.3435	0.12094	0.03599	0.11746	0.0609
30.3605	0.11766	0.0382	0.11069	0.06261
30.3775	0.12136	0.03986	0.10894	0.05848
30.3945	0.11852	0.03517	0.11098	0.05694
30.4115	0.1104	0.03064	0.10728	0.06072
30.4285	0.10601	0.02977	0.1121	0.05724
30.4455	0.12069	0.03559	0.11398	0.05862
30.4625	0.1276	0.03813	0.11306	0.05944
30.4795	0.11045	0.03585	0.10702	0.06037
30.4965	0.10983	0.03181	0.10674	0.06017
30.5135	0.1123	0.03514	0.10942	0.06227
30.5305	0.11093	0.03712	0.10434	0.06356
30.5475	0.10673	0.02853	0.10056	0.06148
30.5645	0.11432	0.02971	0.10553	0.05217
30.5815	0.10839	0.03465	0.11246	0.06063
30.5985	0.10968	0.03817	0.10747	0.05985
30.6155	0.11505	0.0386	0.1129	0.0586
30.6325	0.10348	0.04324	0.11213	0.05715
30.6495	0.09725	0.03686	0.10802	0.05706
30.6665	0.11241	0.03249	0.10998	0.05972
30.6835	0.11492	0.03775	0.10487	0.05811
30.7005	0.10282	0.03398	0.11608	0.06287
30.7175	0.10089	0.0345	0.12136	0.06594
30.7345	0.11762	0.03533	0.10524	0.06271
30.7515	0.11161	0.03426	0.10392	0.06103
30.7685	0.11359	0.0349	0.1092	0.06094
30.7855	0.11225	0.03664	0.11244	0.06388
30.8025	0.10372	0.03713	0.10736	0.06257
30.8195	0.10423	0.04036	0.10256	0.06053
30.8365	0.11018	0.03869	0.11056	0.06446
30.8535	0.11655	0.03335	0.10775	0.06204
30.8705	0.11279	0.03678	0.11363	0.06075
30.8875	0.11063	0.03443	0.11096	0.06243
30.9045	0.10633	0.03118	0.11009	0.06124
30.9215	0.10508	0.03303	0.11247	0.05961
30.9385	0.10447	0.03527	0.11554	0.06018
30.9555	0.11307	0.03705	0.10677	0.05918
30.9725	0.12047	0.03372	0.10171	0.05905
30.9895	0.1134	0.03206	0.09885	0.05809
31.0065	0.11036	0.02892	0.10165	0.05635
31.0235	0.11103	0.03103	0.11209	0.05792
31.0405	0.10916	0.03467	0.10643	0.0574
31.0575	0.10476	0.04136	0.10742	0.05621
31.0745	0.10731	0.03871	0.10782	0.05706
31.0915	0.11345	0.03688	0.11009	0.06114
31.1085	0.1094	0.03584	0.11151	0.06224
31.1255	0.11334	0.03486	0.11212	0.05706
31.1425	0.11639	0.03548	0.10784	0.05603
31.1595	0.11522	0.03612	0.1078	0.05829
31.1765	0.10709	0.03622	0.10335	0.06115
31.1935	0.10594	0.0343	0.10159	0.06159
31.2105	0.10105	0.03873	0.10438	0.06218
31.2275	0.10311	0.04034	0.10392	0.06034
31.2445	0.1111	0.03629	0.10109	0.05669
31.2615	0.11332	0.03379	0.10533	0.05691
31.2785	0.10424	0.03266	0.1074	0.05926
31.2955	0.11278	0.03372	0.10163	0.05969
31.3125	0.11692	0.03564	0.09851	0.05878
31.3295	0.11294	0.03295	0.10246	0.05993
31.3465	0.11202	0.03287	0.10898	0.05907
31.3635	0.11109	0.03444	0.10442	0.0573
31.3805	0.10268	0.03353	0.10637	0.05807
31.3975	0.09736	0.03562	0.10572	0.06045
31.4145	0.11082	0.03886	0.09765	0.06112
31.4315	0.111	0.03502	0.10041	0.06161
31.4485	0.1162	0.03479	0.10142	0.06026
31.4655	0.1107	0.03156	0.1018	0.05957
31.4825	0.11422	0.03214	0.10609	0.05637
31.4995	0.11428	0.03219	0.11174	0.05498
31.5165	0.11332	0.03028	0.10771	0.05678
31.5335	0.11535	0.03559	0.10136	0.05748
31.5505	0.10507	0.04216	0.09994	0.06
31.5675	0.09772	0.04277	0.10944	0.05717
31.5845	0.11136	0.03887	0.10668	0.06059
31.6015	0.09639	0.03626	0.1071	0.05749
31.6185	0.10478	0.03729	0.11222	0.05636
31.6355	0.11051	0.03306	0.10199	0.05896
31.6525	0.11411	0.03101	0.09509	0.06344
31.6695	0.10966	0.03673	0.10381	0.05751
31.6865	0.11353	0.03678	0.10303	0.05892
31.7035	0.10766	0.03548	0.1001	0.05956
31.7205	0.12168	0.03322	0.10199	0.05985
31.7375	0.11808	0.04198	0.106	0.05716
31.7545	0.11506	0.03895	0.10971	0.05714
31.7715	0.11553	0.03716	0.11667	0.05889
31.7885	0.10862	0.03587	0.10514	0.05701
31.8055	0.10592	0.03169	0.1027	0.05764
31.8225	0.11757	0.03268	0.10246	0.05443
31.8395	0.11185	0.03136	0.1091	0.05479
31.8565	0.11204	0.03081	0.11264	0.05649
31.8735	0.10828	0.03708	0.10536	0.0582
31.8905	0.11804	0.0347	0.10085	0.05763
31.9075	0.1124	0.03589	0.10647	0.05697
31.9245	0.11205	0.03581	0.11111	0.05646
31.9415	0.10553	0.03783	0.10979	0.05877
31.9585	0.10667	0.03696	0.10762	0.06098
31.9755	0.11233	0.03621	0.10046	0.06207
31.9925	0.10994	0.03809	0.10633	0.06069
32.0095	0.10782	0.03654	0.10622	0.06013
32.0265	0.10923	0.03661	0.09836	0.0603
32.0435	0.11793	0.0375	0.10397	0.06147
32.0605	0.12026	0.03719	0.10309	0.0589
32.0775	0.11127	0.03669	0.09698	0.0554
32.0945	0.10919	0.03656	0.09874	0.0584
32.1115	0.10759	0.03269	0.10627	0.05991
32.1285	0.11109	0.0297	0.10693	0.06074
32.1455	0.10932	0.03199	0.0988	0.06388
32.1625	0.10643	0.03508	0.09885	0.0633
32.1795	0.11318	0.0361	0.09816	0.05856
32.1965	0.11083	0.03565	0.09889	0.05862
32.2135	0.11577	0.03479	0.10361	0.0609
32.2305	0.11082	0.0369	0.10057	0.05617
32.2475	0.10998	0.03816	0.10118	0.05707
32.2645	0.10877	0.03924	0.10668	0.06033
32.2815	0.10707	0.04018	0.10502	0.05958
32.2985	0.09851	0.04082	0.10637	0.0599
32.3155	0.10007	0.03762	0.10479	0.05939
32.3325	0.10822	0.03462	0.10337	0.05971
32.3495	0.1071	0.03561	0.10661	0.05759
32.3665	0.10658	0.03414	0.10657	0.0597
32.3835	0.10597	0.03305	0.10392	0.06006
32.4005	0.10388	0.0341	0.09002	0.06252
32.4175	0.10139	0.03154	0.08747	0.06011
32.4345	0.09848	0.03215	0.09471	0.06047
32.4515	0.11246	0.03221	0.09589	0.05715
32.4685	0.11031	0.03355	0.10111	0.05632
32.4855	0.10763	0.02951	0.09969	0.05687
32.5025	0.0993	0.0301	0.09396	0.06057
32.5195	0.10888	0.03166	0.09596	0.05966
32.5365	0.10202	0.03751	0.09519	0.05529
32.5535	0.09194	0.03327	0.09286	0.06155
32.5705	0.10965	0.03475	0.10233	0.06349
32.5875	0.10556	0.03593	0.09429	0.0577
32.6045	0.10988	0.03463	0.09739	0.05561
32.6215	0.11026	0.03706	0.09792	0.05937
32.6385	0.11015	0.03407	0.09281	0.05867
32.6555	0.11072	0.03303	0.09145	0.06035
32.6725	0.11503	0.0393	0.09937	0.05437
32.6895	0.0995	0.04123	0.10004	0.0576
32.7065	0.11211	0.0393	0.10394	0.06121
32.7235	0.10112	0.0374	0.10509	0.05718
32.7405	0.10993	0.02942	0.09369	0.05511
32.7575	0.10805	0.03549	0.09992	0.05423
32.7745	0.11816	0.03888	0.10254	0.05589
32.7915	0.11134	0.03718	0.09803	0.05469
32.8085	0.10975	0.03373	0.09536	0.05309
32.8255	0.11052	0.03231	0.09677	0.05702
32.8425	0.10396	0.03158	0.09924	0.06094
32.8595	0.09941	0.03348	0.09713	0.05825
32.8765	0.0963	0.02967	0.09154	0.05556
32.8935	0.10131	0.02969	0.09728	0.05567
32.9105	0.09982	0.03262	0.10166	0.05456
32.9275	0.1043	0.03105	0.09934	0.05318
32.9445	0.10837	0.03356	0.09947	0.05551
32.9615	0.10616	0.03598	0.10026	0.058
32.9785	0.10668	0.03179	0.10673	0.05914
32.9955	0.10929	0.03055	0.10331	0.05771
33.0125	0.10769	0.03046	0.09945	0.05557
33.0295	0.10186	0.03136	0.09907	0.0543
33.0465	0.10884	0.03368	0.09924	0.05352
33.0635	0.10948	0.03479	0.10618	0.05576
33.0805	0.10232	0.03346	0.10097	0.05574
33.0975	0.10087	0.0333	0.09549	0.05427
33.1145	0.10723	0.03445	0.0927	0.05929
33.1315	0.10778	0.03251	0.09239	0.06059
33.1485	0.10621	0.03018	0.09647	0.05525
33.1655	0.10417	0.03163	0.0986	0.05432
33.1825	0.10388	0.03156	0.0997	0.05793
33.1995	0.10719	0.03171	0.09848	0.056
33.2165	0.10841	0.03275	0.09088	0.05304
33.2335	0.09893	0.0315	0.08875	0.05301
33.2505	0.09654	0.02917	0.09512	0.05562
33.2675	0.10295	0.031	0.09269	0.05704
33.2845	0.09463	0.03124	0.09205	0.05507
33.3015	0.10396	0.03101	0.09426	0.05419
33.3185	0.10359	0.03111	0.09609	0.05406
33.3355	0.09948	0.03242	0.09887	0.05649
33.3525	0.11066	0.03268	0.09368	0.05529
33.3695	0.10483	0.03399	0.08944	0.05533
33.3865	0.09464	0.03094	0.09679	0.0551
33.4035	0.10246	0.03033	0.09947	0.05547
33.4205	0.10814	0.03465	0.08999	0.05856
33.4375	0.10179	0.03395	0.08964	0.05709
33.4545	0.10423	0.03267	0.0991	0.0565
33.4715	0.10156	0.0324	0.10259	0.05445
33.4885	0.09794	0.03003	0.09927	0.05909
33.5055	0.11353	0.03267	0.09174	0.05889
33.5225	0.09968	0.03355	0.08819	0.05819
33.5395	0.10091	0.03387	0.09254	0.05591
33.5565	0.0939	0.03493	0.09982	0.05205
33.5735	0.09937	0.03038	0.09768	0.05674
33.5905	0.1124	0.03241	0.08707	0.05345
33.6075	0.10683	0.02897	0.08421	0.05882
33.6245	0.1125	0.03186	0.08158	0.05995
33.6415	0.11228	0.0271	0.09527	0.05689
33.6585	0.0994	0.02814	0.10478	0.06017
33.6755	0.10244	0.03187	0.09303	0.05788
33.6925	0.10824	0.03175	0.08916	0.05433
33.7095	0.11714	0.02761	0.10303	0.05778
33.7265	0.10982	0.03386	0.0943	0.05496
33.7435	0.10424	0.03205	0.09704	0.05511
33.7605	0.10572	0.0335	0.09976	0.05859
33.7775	0.10579	0.03067	0.09465	0.05921
33.7945	0.1033	0.03673	0.08897	0.05619
33.8115	0.10027	0.03688	0.09494	0.05657
33.8285	0.10655	0.03154	0.0903	0.0572
33.8455	0.10171	0.03451	0.08289	0.05765
33.8625	0.10555	0.03359	0.08718	0.05733
33.8795	0.11331	0.03519	0.09245	0.06073
33.8965	0.10816	0.03533	0.09871	0.06021
33.9135	0.10813	0.03351	0.09745	0.05771
33.9305	0.10633	0.03473	0.09681	0.05788
33.9475	0.10275	0.0346	0.09753	0.05731
33.9645	0.09839	0.03234	0.09635	0.05406
33.9815	0.10265	0.03504	0.09192	0.05408
33.9985	0.10318	0.0319	0.09491	0.05282
34.0155	0.10741	0.02764	0.09355	0.05319
34.0325	0.11121	0.02817	0.09513	0.05521
34.0495	0.10883	0.02995	0.09396	0.05622
34.0665	0.10214	0.03251	0.08771	0.05728
34.0835	0.09798	0.03082	0.08565	0.05665
34.1005	0.10013	0.03108	0.09322	0.0571
34.1175	0.10242	0.03203	0.09635	0.05937
34.1345	0.09763	0.03215	0.09806	0.05532
34.1515	0.1026	0.03184	0.09631	0.05344
34.1685	0.11271	0.03196	0.09237	0.05747
34.1855	0.11405	0.02951	0.0913	0.05692
34.2025	0.10168	0.02666	0.08838	0.05413
34.2195	0.10106	0.03053	0.09073	0.05804
34.2365	0.10269	0.03637	0.09856	0.06345
34.2535	0.09743	0.03706	0.10166	0.05729
34.2705	0.0937	0.03292	0.09685	0.0588
34.2875	0.0974	0.03465	0.08691	0.05935
34.3045	0.10809	0.03504	0.08752	0.05626
34.3215	0.09877	0.03406	0.09031	0.05841
34.3385	0.10409	0.03338	0.09401	0.0564
34.3555	0.10076	0.03664	0.09688	0.05765
34.3725	0.10891	0.03604	0.0961	0.05318
34.3895	0.10287	0.0316	0.09004	0.0538
34.4065	0.10821	0.03037	0.09664	0.05239
34.4235	0.10672	0.03192	0.09052	0.05444
34.4405	0.11313	0.03168	0.09521	0.06042
34.4575	0.09109	0.02787	0.09246	0.06104
34.4745	0.10033	0.02817	0.08983	0.0602
34.4915	0.10689	0.03421	0.08836	0.04825
34.5085	0.1048	0.0356	0.0928	0.05527
34.5255	0.09576	0.0338	0.09164	0.05331
34.5425	0.10453	0.03394	0.09201	0.05294
34.5595	0.09432	0.03349	0.09247	0.06084
34.5765	0.10686	0.02697	0.08543	0.05717
34.5935	0.11041	0.0251	0.08628	0.05428
34.6105	0.09307	0.02964	0.08728	0.05502
34.6275	0.10093	0.03109	0.09009	0.05835
34.6445	0.10094	0.03363	0.08732	0.06165
34.6615	0.10401	0.03655	0.09238	0.05631
34.6785	0.10524	0.03182	0.09376	0.05397
34.6955	0.10615	0.0345	0.08764	0.05299
34.7125	0.09692	0.03101	0.08779	0.05255
34.7295	0.09132	0.028	0.09616	0.05786
34.7465	0.10931	0.0333	0.0956	0.05758
34.7635	0.10007	0.03546	0.08645	0.05696
34.7805	0.10033	0.03049	0.0872	0.05951
34.7975	0.10437	0.0277	0.09591	0.06135
34.8145	0.10972	0.02964	0.09647	0.0606
34.8315	0.10921	0.03143	0.09589	0.05575
34.8485	0.10616	0.03082	0.09416	0.05574
34.8655	0.10299	0.03084	0.09187	0.05788
34.8825	0.09868	0.0309	0.08805	0.05575
34.8995	0.10051	0.03083	0.08434	0.05428
34.9165	0.09895	0.02912	0.08867	0.05392
34.9335	0.09958	0.0292	0.0895	0.05833
34.9505	0.10836	0.02741	0.08728	0.05968
34.9675	0.10686	0.02889	0.0885	0.0569
34.9845	0.10039	0.02899	0.08793	0.05546
35.0015	0.09986	0.02978	0.08896	0.05704
35.0185	0.10351	0.03246	0.08849	0.0577
35.0355	0.10602	0.03087	0.09474	0.05708
35.0525	0.10119	0.03271	0.09848	0.0563
35.0695	0.09697	0.03251	0.09365	0.0544
35.0865	0.09388	0.03111	0.09022	0.05531
35.1035	0.09917	0.03237	0.0924	0.05877
35.1205	0.10503	0.03543	0.09312	0.05931
35.1375	0.09656	0.03624	0.09673	0.05641
35.1545	0.09921	0.03443	0.09262	0.05166
35.1715	0.09239	0.03353	0.08616	0.05435
35.1885	0.09583	0.03045	0.08376	0.05866
35.2055	0.09462	0.02976	0.08538	0.06079
35.2225	0.09574	0.03214	0.09349	0.05962
35.2395	0.09728	0.03077	0.09394	0.05526
35.2565	0.10783	0.02656	0.08517	0.05697
35.2735	0.09419	0.02778	0.0864	0.05893
35.2905	0.09447	0.03049	0.08254	0.0609
35.3075	0.11156	0.02972	0.07844	0.05839
35.3245	0.10968	0.02635	0.08239	0.05332
35.3415	0.10389	0.02656	0.08873	0.0533
35.3585	0.10342	0.03	0.09088	0.05559
35.3755	0.10478	0.03347	0.08894	0.0546
35.3925	0.09721	0.03286	0.10029	0.05271
35.4095	0.09711	0.03392	0.09555	0.05789
35.4265	0.09472	0.03558	0.0897	0.0548
35.4435	0.10691	0.03204	0.09126	0.05721
35.4605	0.10195	0.03301	0.08443	0.05712
35.4775	0.105	0.0325	0.09207	0.0549
35.4945	0.10625	0.03159	0.08439	0.05501
35.5115	0.11995	0.02732	0.08097	0.05437
35.5285	0.10474	0.03245	0.09024	0.05637
35.5455	0.10393	0.03138	0.09254	0.05909
35.5625	0.09834	0.03136	0.09212	0.05649
35.5795	0.10193	0.03084	0.08982	0.05569
35.5965	0.09869	0.02858	0.08443	0.05642
35.6135	0.10323	0.03058	0.08246	0.05668
35.6305	0.10497	0.03312	0.08857	0.05689
35.6475	0.11123	0.03055	0.10039	0.05472
35.6645	0.09806	0.02485	0.09034	0.05665
35.6815	0.09703	0.02235	0.08536	0.05453
35.6985	0.10435	0.02807	0.08789	0.05531
35.7155	0.1059	0.0313	0.09284	0.05659
35.7325	0.09972	0.03221	0.0967	0.05818
35.7495	0.10402	0.03407	0.0938	0.05728
35.7665	0.10695	0.03351	0.09588	0.05692
35.7835	0.10397	0.02995	0.08972	0.0566
35.8005	0.10303	0.03017	0.09134	0.05691
35.8175	0.10625	0.03153	0.08858	0.05888
35.8345	0.10709	0.03211	0.09512	0.0575
35.8515	0.10525	0.03471	0.09261	0.05978
35.8685	0.11185	0.03535	0.0874	0.05889
35.8855	0.11493	0.03032	0.08367	0.05458
35.9025	0.10914	0.02963	0.08455	0.05322
35.9195	0.1074	0.0335	0.08864	0.05809
35.9365	0.10357	0.03475	0.0887	0.06295
35.9535	0.10699	0.03458	0.09603	0.0651
35.9705	0.11345	0.0329	0.09353	0.05716
35.9875	0.1069	0.02719	0.09075	0.05172
36.0045	0.10308	0.02819	0.09377	0.05587
36.0215	0.10279	0.03521	0.09618	0.05643
36.0385	0.09986	0.03853	0.09629	0.05417
36.0555	0.10351	0.03445	0.09537	0.05281
36.0725	0.10306	0.0321	0.09691	0.05142
36.0895	0.09444	0.03174	0.09617	0.05054
36.1065	0.10219	0.03438	0.08903	0.0533
36.1235	0.10538	0.03781	0.08985	0.05716
36.1405	0.10122	0.03698	0.09498	0.05234
36.1575	0.09957	0.03378	0.09056	0.05126
36.1745	0.10507	0.02985	0.09333	0.05788
36.1915	0.1068	0.02908	0.098	0.061
36.2085	0.10798	0.0322	0.09603	0.05722
36.2255	0.10577	0.03	0.08844	0.05593
36.2425	0.10192	0.02789	0.08996	0.05616
36.2595	0.09613	0.03035	0.09357	0.05526
36.2765	0.1037	0.03055	0.08781	0.05759
36.2935	0.1034	0.02867	0.0866	0.05506
36.3105	0.09763	0.03275	0.09127	0.05221
36.3275	0.09685	0.03784	0.09479	0.05351
36.3445	0.09996	0.03844	0.09782	0.05515
36.3615	0.10498	0.03417	0.09659	0.0585
36.3785	0.11226	0.0349	0.09137	0.05531
36.3955	0.09645	0.02905	0.08785	0.05855
36.4125	0.09762	0.02709	0.08668	0.05397
36.4295	0.10039	0.02636	0.08684	0.05496
36.4465	0.10266	0.0282	0.09687	0.05806
36.4635	0.11098	0.03081	0.09291	0.05435
36.4805	0.1022	0.03295	0.09053	0.05449
36.4975	0.1053	0.03243	0.08734	0.05757
36.5145	0.09596	0.03254	0.08907	0.05736
36.5315	0.09766	0.03057	0.08326	0.05371
36.5485	0.10618	0.03019	0.09751	0.05621
36.5655	0.09785	0.03178	0.09206	0.06043
36.5825	0.09594	0.03026	0.08675	0.06135
36.5995	0.08823	0.02947	0.0885	0.05741
36.6165	0.10254	0.03671	0.08752	0.05474
36.6335	0.10125	0.03128	0.08936	0.05225
36.6505	0.10013	0.02709	0.08516	0.058
36.6675	0.10355	0.02754	0.08551	0.06038
36.6845	0.10533	0.03109	0.08821	0.05926
36.7015	0.11044	0.03198	0.09001	0.05718
36.7185	0.10797	0.02753	0.08953	0.05885
36.7355	0.11239	0.02582	0.09323	0.057
36.7525	0.10832	0.02822	0.09347	0.05526
36.7695	0.10744	0.0336	0.09543	0.0576
36.7865	0.10579	0.03333	0.09341	0.05617
36.8035	0.10615	0.02967	0.09448	0.05421
36.8205	0.10872	0.03108	0.09247	0.05662
36.8375	0.10587	0.03112	0.09193	0.0546
36.8545	0.10964	0.02804	0.0943	0.0546
36.8715	0.11221	0.03044	0.09979	0.05262
36.8885	0.10302	0.03418	0.09837	0.05321
36.9055	0.09547	0.03475	0.09752	0.0579
36.9225	0.1007	0.03465	0.0962	0.06009
36.9395	0.10512	0.03598	0.09253	0.05912
36.9565	0.11007	0.03632	0.09478	0.05932
36.9735	0.11211	0.03845	0.09121	0.06232
36.9905	0.11892	0.03732	0.09302	0.06393
37.0075	0.12104	0.03532	0.09159	0.06173
37.0245	0.11676	0.03481	0.09264	0.06132
37.0415	0.11754	0.03751	0.09927	0.0625
37.0585	0.10739	0.03862	0.09595	0.06241
37.0755	0.10381	0.03681	0.08944	0.06598
37.0925	0.1083	0.03283	0.0875	0.06897
37.1095	0.10834	0.03116	0.09235	0.06812
37.1265	0.11107	0.03452	0.09049	0.07076
37.1435	0.11745	0.03507	0.0868	0.07046
37.1605	0.11075	0.03483	0.09137	0.07601
37.1775	0.10922	0.03696	0.095	0.07472
37.1945	0.10989	0.03624	0.09089	0.07779
37.2115	0.11111	0.03711	0.08972	0.08077
37.2285	0.11818	0.03823	0.09802	0.08928
37.2455	0.12115	0.03883	0.10839	0.08839
37.2625	0.12977	0.03777	0.11307	0.10053
37.2795	0.13	0.04073	0.11375	0.10932
37.2965	0.12804	0.04255	0.11993	0.1197
37.3135	0.12922	0.04456	0.12759	0.1303
37.3305	0.13462	0.04314	0.12827	0.13481
37.3475	0.1395	0.04038	0.13271	0.12752
37.3645	0.14156	0.04436	0.1424	0.12317
37.3815	0.15003	0.04797	0.15387	0.12422
37.3985	0.16212	0.05099	0.16567	0.12283
37.4155	0.16452	0.05346	0.16385	0.10867
37.4325	0.16283	0.05461	0.16611	0.0942
37.4495	0.16384	0.05445	0.16973	0.09654
37.4665	0.17217	0.06758	0.16735	0.08493
37.4835	0.15681	0.07205	0.16593	0.08064
37.5005	0.16729	0.07462	0.14834	0.07242
37.5175	0.16964	0.0818	0.1322	0.06534
37.5345	0.16435	0.09693	0.12893	0.06604
37.5515	0.16455	0.11112	0.1346	0.06207
37.5685	0.16558	0.10997	0.12761	0.05662
37.5855	0.15639	0.11381	0.11247	0.05888
37.6025	0.15202	0.11922	0.10828	0.05484
37.6195	0.13855	0.11539	0.1005	0.05737
37.6365	0.13147	0.09633	0.10349	0.05013
37.6535	0.1236	0.08967	0.09064	0.0569
37.6705	0.11354	0.07912	0.09824	0.05755
37.6875	0.10601	0.07335	0.09403	0.05225
37.7045	0.10164	0.06623	0.09	0.05239
37.7215	0.10192	0.06167	0.08985	0.05124
37.7385	0.11053	0.05665	0.08611	0.05209
37.7555	0.10639	0.04462	0.08383	0.05338
37.7725	0.09833	0.04099	0.0831	0.05685
37.7895	0.1025	0.03489	0.08394	0.0586
37.8065	0.10386	0.03642	0.08315	0.05624
37.8235	0.09832	0.03715	0.07932	0.05581
37.8405	0.09187	0.03171	0.08258	0.05436
37.8575	0.09351	0.03113	0.08424	0.05666
37.8745	0.09696	0.02844	0.08634	0.05653
37.8915	0.10128	0.03174	0.08709	0.05369
37.9085	0.10082	0.03229	0.08464	0.05459
37.9255	0.09658	0.03333	0.08012	0.05688
37.9425	0.09236	0.03396	0.08355	0.05464
37.9595	0.09138	0.03231	0.09038	0.05424
37.9765	0.09716	0.03052	0.09091	0.0538
37.9935	0.09669	0.02861	0.08595	0.05505
38.0105	0.09327	0.02939	0.08081	0.05516
38.0275	0.0953	0.03255	0.07931	0.04963
38.0445	0.09726	0.0326	0.08702	0.05023
38.0615	0.10392	0.0325	0.08458	0.05324
38.0785	0.10638	0.03136	0.07924	0.05193
38.0955	0.10394	0.02768	0.07829	0.05695
38.1125	0.10556	0.02967	0.07988	0.05827
38.1295	0.10369	0.0316	0.08721	0.05147
38.1465	0.09413	0.02911	0.08639	0.05001
38.1635	0.09047	0.03135	0.08061	0.05198
38.1805	0.0946	0.02995	0.08061	0.05584
38.1975	0.09289	0.02848	0.08653	0.05643
38.2145	0.10063	0.03238	0.08769	0.05537
38.2315	0.09646	0.03197	0.0865	0.05453
38.2485	0.09695	0.03051	0.08678	0.05408
38.2655	0.10174	0.03179	0.08517	0.054
38.2825	0.10139	0.03211	0.08229	0.05499
38.2995	0.10231	0.03391	0.0841	0.05587
38.3165	0.1054	0.03368	0.08814	0.05544
38.3335	0.10233	0.0322	0.08505	0.05404
38.3505	0.09743	0.03027	0.08329	0.05492
38.3675	0.10548	0.03249	0.08117	0.05175
38.3845	0.09724	0.0297	0.07959	0.05585
38.4015	0.09401	0.02744	0.07734	0.05544
38.4185	0.10222	0.02705	0.07994	0.05868
38.4355	0.09819	0.02777	0.08945	0.05388
38.4525	0.10355	0.02744	0.08418	0.05487
38.4695	0.10258	0.0268	0.08089	0.05917
38.4865	0.10317	0.02653	0.08765	0.05592
38.5035	0.09677	0.02757	0.0919	0.05653
38.5205	0.09466	0.02976	0.07936	0.05768
38.5375	0.09418	0.02827	0.07801	0.05688
38.5545	0.09281	0.02457	0.08292	0.05571
38.5715	0.10083	0.02734	0.0799	0.05538
38.5885	0.09983	0.0282	0.08568	0.05303
38.6055	0.10517	0.03662	0.08633	0.0542
38.6225	0.11284	0.02823	0.09021	0.05629
38.6395	0.10027	0.03128	0.07681	0.05534
38.6565	0.0963	0.03598	0.08654	0.05548
38.6735	0.09837	0.03081	0.09426	0.05252
38.6905	0.10285	0.0378	0.09046	0.05305
38.7075	0.09693	0.034	0.08178	0.05473
38.7245	0.09636	0.03014	0.07906	0.05316
38.7415	0.09733	0.03291	0.08141	0.05603
38.7585	0.09128	0.03193	0.08058	0.05669
38.7755	0.08956	0.03252	0.06852	0.05777
38.7925	0.09422	0.0266	0.07254	0.05879
38.8095	0.09293	0.0271	0.08402	0.05975
38.8265	0.09243	0.02734	0.0886	0.05827
38.8435	0.09627	0.02928	0.08516	0.05383
38.8605	0.10042	0.03149	0.07902	0.0537
38.8775	0.09783	0.03116	0.08641	0.0569
38.8945	0.10023	0.02954	0.08559	0.05557
38.9115	0.10052	0.03053	0.08419	0.05397
38.9285	0.09297	0.03003	0.08059	0.05597
38.9455	0.09316	0.02902	0.08174	0.05648
38.9625	0.10019	0.02739	0.0841	0.0584
38.9795	0.10134	0.02965	0.08915	0.05841
38.9965	0.09986	0.03002	0.08969	0.05864
39.0135	0.09747	0.02792	0.08824	0.06069
39.0305	0.09915	0.02835	0.08837	0.05645
39.0475	0.10533	0.03093	0.0874	0.05609
39.0645	0.10274	0.03273	0.08481	0.05537
39.0815	0.10299	0.02953	0.08392	0.05477
39.0985	0.10446	0.02949	0.08404	0.05826
39.1155	0.09723	0.0293	0.08401	0.05691
39.1325	0.09474	0.02748	0.08563	0.05379
39.1495	0.09264	0.02916	0.08911	0.05186
39.1665	0.0933	0.03066	0.08978	0.05132
39.1835	0.0979	0.03254	0.0886	0.05097
39.2005	0.09596	0.03444	0.08481	0.05579
39.2175	0.09389	0.03479	0.08504	0.05617
39.2345	0.09752	0.03642	0.08632	0.05307
39.2515	0.09637	0.03472	0.08735	0.05581
39.2685	0.09129	0.02992	0.08582	0.06122
39.2855	0.09895	0.03001	0.08304	0.05485
39.3025	0.10379	0.03565	0.08302	0.05169
39.3195	0.10362	0.03643	0.0855	0.05832
39.3365	0.101	0.03041	0.08785	0.05697
39.3535	0.09687	0.03101	0.08502	0.0529
39.3705	0.09506	0.03282	0.08771	0.05937
39.3875	0.09619	0.03789	0.08495	0.06199
39.4045	0.10027	0.03522	0.08495	0.05262
39.4215	0.09105	0.03586	0.0874	0.0528
39.4385	0.09026	0.03618	0.0884	0.05918
39.4555	0.10421	0.03387	0.09128	0.05238
39.4725	0.10676	0.03081	0.0864	0.05268
39.4895	0.09957	0.02707	0.08699	0.05789
39.5065	0.09059	0.03102	0.08994	0.06341
39.5235	0.09421	0.03159	0.08863	0.06069
39.5405	0.10115	0.03459	0.09081	0.05426
39.5575	0.09647	0.03742	0.08442	0.05129
39.5745	0.09877	0.03714	0.08905	0.05223
39.5915	0.09783	0.03403	0.0902	0.04826
39.6085	0.09595	0.03594	0.08212	0.05174
39.6255	0.10123	0.03162	0.09011	0.0533
39.6425	0.10267	0.03008	0.09551	0.05202
39.6595	0.10298	0.0376	0.08825	0.05954
39.6765	0.1052	0.03335	0.08874	0.05651
39.6935	0.10605	0.03	0.09265	0.05501
39.7105	0.09919	0.02765	0.08379	0.05729
39.7275	0.09918	0.03062	0.08399	0.05379
39.7445	0.10457	0.03569	0.0836	0.05345
39.7615	0.10546	0.03584	0.08364	0.05146
39.7785	0.10493	0.03105	0.09006	0.05587
39.7955	0.09695	0.02866	0.08811	0.05818
39.8125	0.09365	0.03172	0.08697	0.05717
39.8295	0.0946	0.03065	0.0863	0.05636
39.8465	0.09913	0.02929	0.08732	0.05469
39.8635	0.10669	0.03101	0.08395	0.05519
39.8805	0.1115	0.02794	0.08606	0.057
39.8975	0.10967	0.03103	0.08167	0.05635
39.9145	0.09901	0.03751	0.08066	0.05558
39.9315	0.09681	0.03475	0.08208	0.05674
39.9485	0.10389	0.03119	0.08192	0.05687
39.9655	0.1049	0.03268	0.08067	0.05731
39.9825	0.10268	0.03578	0.07855	0.05761
39.9995	0.09831	0.03319	0.08199	0.05724
40.0165	0.09797	0.03032	0.08525	0.05468
40.0335	0.09812	0.02839	0.08679	0.05474
40.0505	0.09676	0.02892	0.0854	0.05874
40.0675	0.10096	0.03306	0.08323	0.05665
40.0845	0.09964	0.03526	0.08568	0.05293
40.1015	0.10147	0.03896	0.08504	0.05132
40.1185	0.10262	0.03688	0.08479	0.05316
40.1355	0.09601	0.03297	0.08204	0.05245
40.1525	0.08786	0.03185	0.0779	0.05222
40.1695	0.08966	0.03335	0.07833	0.05184
40.1865	0.0974	0.03292	0.08005	0.05499
40.2035	0.09709	0.03098	0.08564	0.05484
40.2205	0.10433	0.02812	0.0875	0.05574
40.2375	0.10276	0.03157	0.0887	0.05508
40.2545	0.09282	0.0333	0.08685	0.04935
40.2715	0.09194	0.03166	0.08048	0.0534
40.2885	0.09782	0.03318	0.08233	0.05489
40.3055	0.10175	0.03124	0.08284	0.05665
40.3225	0.10111	0.03007	0.08107	0.06013
40.3395	0.09776	0.03086	0.08175	0.05741
40.3565	0.09606	0.03074	0.08913	0.0487
40.3735	0.09581	0.0287	0.08676	0.05721
40.3905	0.09682	0.03033	0.08619	0.0572
40.4075	0.10763	0.03062	0.08696	0.05627
40.4245	0.09851	0.03209	0.08873	0.05028
40.4415	0.10578	0.03357	0.08939	0.05797
40.4585	0.09696	0.03034	0.08767	0.05592
40.4755	0.08846	0.03026	0.0896	0.05315
40.4925	0.10386	0.02739	0.08268	0.05411
40.5095	0.10914	0.03017	0.08148	0.05044
40.5265	0.102	0.02993	0.07643	0.05397
40.5435	0.09477	0.02947	0.08366	0.05424
40.5605	0.09993	0.0325	0.07867	0.04955
40.5775	0.10385	0.03224	0.07805	0.05096
40.5945	0.0936	0.03416	0.08162	0.0547
40.6115	0.09603	0.03373	0.07836	0.05331
40.6285	0.1022	0.02873	0.08123	0.05612
40.6455	0.09773	0.02902	0.08104	0.05407
40.6625	0.08827	0.0338	0.07921	0.05538
40.6795	0.09212	0.03028	0.08577	0.05488
40.6965	0.09368	0.02683	0.08745	0.05533
40.7135	0.08824	0.02998	0.07741	0.05729
40.7305	0.08889	0.02925	0.07284	0.05718
40.7475	0.09222	0.03151	0.07847	0.0624
40.7645	0.09324	0.03358	0.08543	0.05918
40.7815	0.09211	0.03504	0.08271	0.0531
40.7985	0.09355	0.03509	0.07215	0.05426
40.8155	0.09627	0.0307	0.07067	0.05623
40.8325	0.09494	0.03054	0.08116	0.05582
40.8495	0.09727	0.03023	0.08275	0.05446
40.8665	0.10064	0.0301	0.07402	0.05505
40.8835	0.09808	0.03263	0.07451	0.05779
40.9005	0.09127	0.03176	0.0775	0.0559
40.9175	0.09082	0.03143	0.07616	0.05266
40.9345	0.09269	0.02834	0.07854	0.05457
40.9515	0.09551	0.02492	0.08238	0.05509
40.9685	0.09206	0.02662	0.07786	0.05097
40.9855	0.09228	0.02698	0.07529	0.05443
41.0025	0.09638	0.02689	0.07874	0.06015
41.0195	0.09575	0.02938	0.07912	0.05567
41.0365	0.09244	0.02952	0.07909	0.05396
41.0535	0.09307	0.02747	0.07927	0.0551
41.0705	0.09123	0.02758	0.07804	0.05539
41.0875	0.09506	0.02805	0.07933	0.05869
41.1045	0.09525	0.0267	0.07754	0.05499
41.1215	0.08802	0.02729	0.07371	0.0519
41.1385	0.09307	0.02918	0.07673	0.05862
41.1555	0.10069	0.02806	0.07641	0.05274
41.1725	0.09799	0.03202	0.0739	0.0534
41.1895	0.09447	0.03188	0.0755	0.05771
41.2065	0.09273	0.03203	0.07896	0.05563
41.2235	0.09778	0.03259	0.07802	0.05468
41.2405	0.10167	0.03206	0.07611	0.05233
41.2575	0.1086	0.02933	0.07617	0.05348
41.2745	0.09885	0.02936	0.07735	0.05653
41.2915	0.09977	0.03103	0.0765	0.05508
41.3085	0.10209	0.03392	0.08214	0.0554
41.3255	0.09421	0.03509	0.07919	0.05119
41.3425	0.09106	0.03743	0.07721	0.05705
41.3595	0.09292	0.03802	0.07797	0.05572
41.3765	0.0928	0.03591	0.08012	0.05883
41.3935	0.09734	0.03349	0.08179	0.05634
41.4105	0.1008	0.0347	0.07916	0.05562
41.4275	0.10271	0.0305	0.08115	0.05857
41.4445	0.09653	0.02967	0.08065	0.05291
41.4615	0.09136	0.02763	0.07709	0.06084
41.4785	0.0909	0.02668	0.08371	0.05625
41.4955	0.08319	0.0288	0.08199	0.05601
41.5125	0.08823	0.02899	0.08527	0.05927
41.5295	0.09912	0.03224	0.08335	0.0526
41.5465	0.10057	0.03212	0.07959	0.05609
41.5635	0.08989	0.03135	0.07976	0.05852
41.5805	0.09407	0.02989	0.08242	0.05672
41.5975	0.10527	0.03097	0.08359	0.05771
41.6145	0.09837	0.03004	0.07736	0.05522
41.6315	0.09302	0.02776	0.07402	0.05311
41.6485	0.09169	0.03226	0.07616	0.05646
41.6655	0.09664	0.03373	0.07651	0.05646
41.6825	0.09243	0.03062	0.07311	0.0604
41.6995	0.08964	0.03015	0.08076	0.06043
41.7165	0.09158	0.02189	0.08264	0.05581
41.7335	0.09279	0.02798	0.07881	0.05622
41.7505	0.0987	0.03366	0.0792	0.05572
41.7675	0.09757	0.03607	0.08295	0.05514
41.7845	0.09425	0.02948	0.07891	0.05546
41.8015	0.09756	0.0322	0.08353	0.05626
41.8185	0.10054	0.03141	0.07865	0.05207
41.8355	0.10073	0.02822	0.07826	0.05364
41.8525	0.10091	0.03109	0.08296	0.05719
41.8695	0.09824	0.03439	0.08827	0.05681
41.8865	0.09286	0.03517	0.08501	0.05648
41.9035	0.08997	0.03345	0.08362	0.0556
41.9205	0.09722	0.03206	0.08617	0.0569
41.9375	0.10427	0.03052	0.08698	0.06101
41.9545	0.10159	0.02806	0.08577	0.0612
41.9715	0.09708	0.0306	0.08352	0.06146
41.9885	0.09655	0.03398	0.0757	0.05736
42.0055	0.09877	0.0352	0.07247	0.05533
42.0225	0.09846	0.03325	0.07405	0.05667
42.0395	0.09798	0.03202	0.07386	0.05792
42.0565	0.10477	0.03051	0.07874	0.06154
42.0735	0.10758	0.02923	0.08393	0.05828
42.0905	0.09985	0.03159	0.08264	0.05984
42.1075	0.10229	0.03072	0.08503	0.06066
42.1245	0.10413	0.02921	0.08319	0.05875
42.1415	0.10215	0.0288	0.08339	0.05806
42.1585	0.10142	0.03093	0.08916	0.06038
42.1755	0.10875	0.03453	0.08467	0.05528
42.1925	0.10518	0.03474	0.08212	0.05563
42.2095	0.10084	0.0354	0.07939	0.05815
42.2265	0.10051	0.03663	0.07463	0.05737
42.2435	0.10032	0.03753	0.07841	0.05654
42.2605	0.10652	0.03743	0.08774	0.057
42.2775	0.10436	0.0305	0.08589	0.06087
42.2945	0.10008	0.03671	0.08662	0.05834
42.3115	0.10381	0.03733	0.08157	0.06305
42.3285	0.11296	0.03551	0.08523	0.0583
42.3455	0.10639	0.03068	0.08821	0.06003
42.3625	0.10079	0.03474	0.08198	0.06094
42.3795	0.10365	0.03725	0.08396	0.05957
42.3965	0.10267	0.0315	0.08137	0.06174
42.4135	0.10178	0.03067	0.08661	0.06068
42.4305	0.09872	0.03165	0.08022	0.05762
42.4475	0.1043	0.03433	0.08442	0.05785
42.4645	0.11392	0.03494	0.09065	0.06032
42.4815	0.11481	0.03419	0.08649	0.05861
42.4985	0.10575	0.03361	0.08052	0.06533
42.5155	0.10573	0.03577	0.09293	0.05709
42.5325	0.10209	0.03841	0.08885	0.05902
42.5495	0.10042	0.03305	0.09061	0.05906
42.5665	0.10258	0.03847	0.0826	0.05915
42.5835	0.10661	0.0318	0.08842	0.05943
42.6005	0.10644	0.03773	0.09284	0.06083
42.6175	0.10915	0.03893	0.08706	0.05978
42.6345	0.11167	0.0377	0.08175	0.05883
42.6515	0.11032	0.03265	0.08122	0.05645
42.6685	0.11226	0.03475	0.07621	0.05648
42.6855	0.11653	0.03467	0.09199	0.05976
42.7025	0.11834	0.0351	0.09534	0.06365
42.7195	0.11247	0.03358	0.09536	0.06119
42.7365	0.10397	0.03465	0.09517	0.06352
42.7535	0.10666	0.03429	0.08692	0.06491
42.7705	0.11534	0.03639	0.07954	0.0624
42.7875	0.11427	0.03367	0.08191	0.06626
42.8045	0.11428	0.03827	0.0854	0.06326
42.8215	0.11892	0.04025	0.08492	0.06277
42.8385	0.11933	0.03556	0.08827	0.06406
42.8555	0.11289	0.03696	0.08676	0.06525
42.8725	0.11774	0.03552	0.09464	0.06637
42.8895	0.12797	0.03669	0.09511	0.06353
42.9065	0.12868	0.04092	0.09098	0.06691
42.9235	0.12546	0.03904	0.09143	0.0702
42.9405	0.12574	0.04101	0.09152	0.06708
42.9575	0.12738	0.04384	0.09055	0.07407
42.9745	0.13098	0.04397	0.09557	0.0777
42.9915	0.13416	0.04198	0.10257	0.0793
43.0085	0.14038	0.04047	0.10284	0.08276
43.0255	0.1383	0.04346	0.10505	0.08759
43.0425	0.13725	0.04784	0.11095	0.09569
43.0595	0.14484	0.0479	0.10919	0.10577
43.0765	0.15293	0.04682	0.1086	0.11501
43.0935	0.15598	0.04817	0.10989	0.12455
43.1105	0.17271	0.05137	0.10902	0.14456
43.1275	0.19056	0.05124	0.10782	0.15882
43.1445	0.19903	0.04889	0.11839	0.19332
43.1615	0.19956	0.05783	0.13372	0.21144
43.1785	0.20805	0.06498	0.13473	0.23808
43.1955	0.2186	0.06278	0.13572	0.2742
43.2125	0.24732	0.0651	0.1538	0.29838
43.2295	0.27856	0.06455	0.16603	0.32923
43.2465	0.29091	0.07309	0.18321	0.37281
43.2635	0.31311	0.08173	0.21743	0.42575
43.2805	0.36489	0.08684	0.24096	0.49937
43.2975	0.39178	0.09661	0.28778	0.57964
43.3145	0.41481	0.11124	0.32868	0.65231
43.3315	0.44546	0.12717	0.378	0.75227
43.3485	0.47356	0.14278	0.44557	0.84327
43.3655	0.52173	0.15625	0.51568	0.94519
43.3825	0.57459	0.18394	0.59837	0.98755
43.3995	0.64411	0.19887	0.64245	1
43.4165	0.68142	0.22556	0.71061	0.92159
43.4335	0.70003	0.26248	0.79376	0.86748
43.4505	0.75541	0.2773	0.87753	0.79661
43.4675	0.81962	0.29768	0.91872	0.68044
43.4845	0.8549	0.3362	0.99035	0.59587
43.5015	0.89211	0.39425	0.99785	0.53863
43.5185	0.9264	0.45003	1	0.46388
43.5355	0.97889	0.52745	0.96082	0.40993
43.5525	1	0.61677	0.89787	0.31992
43.5695	0.99188	0.71027	0.8324	0.25968
43.5865	0.94972	0.80687	0.74887	0.20878
43.6035	0.89367	0.88823	0.68643	0.15463
43.6205	0.88088	0.96524	0.60408	0.11795
43.6375	0.85166	1	0.52288	0.10155
43.6545	0.76697	1	0.44355	0.08661
43.6715	0.70889	0.96261	0.372	0.08378
43.6885	0.65998	0.88838	0.32125	0.07535
43.7055	0.58361	0.82987	0.27487	0.06863
43.7225	0.51662	0.75224	0.23107	0.06723
43.7395	0.46009	0.66937	0.20444	0.07047
43.7565	0.41862	0.59829	0.18126	0.07069
43.7735	0.37175	0.52719	0.15126	0.06474
43.7905	0.3288	0.44937	0.12661	0.0649
43.8075	0.28994	0.3726	0.11178	0.06294
43.8245	0.25137	0.30526	0.10771	0.06274
43.8415	0.22248	0.23693	0.10529	0.05998
43.8585	0.20108	0.18204	0.10405	0.05926
43.8755	0.1854	0.14692	0.09564	0.06149
43.8925	0.16713	0.12484	0.09108	0.05959
43.9095	0.15344	0.10314	0.08702	0.05805
43.9265	0.14485	0.0899	0.09142	0.05975
43.9435	0.1416	0.0847	0.09323	0.05758
43.9605	0.138	0.07364	0.09144	0.05483
43.9775	0.12631	0.0625	0.0909	0.05603
[truncated: 2,708 more rows]

## Sheet: Fig. 2b
NM-LMTO
Before anneal		600oC-2h		600oC-10h		600oC-20h
2Theta (degree)	Intensity (arb. Units)	2Theta (degree)	Intensity (arb. Units)	2Theta (degree)	Intensity (arb. Units)	2Theta (degree)	Intensity (arb. Units)
9.82544	734.381	9.8601	761.73	9.87501	745.26	9.82405	778.379
9.83344	713.766	9.8681	760.749	9.88301	714.229	9.83205	805.319
9.84144	752.603	9.8761	759.768	9.89101	772.878	9.84005	755.555
9.84944	718.385	9.8841	758.787	9.89901	739.986	9.84805	741.193
9.85744	712.932	9.8921	757.806	9.90701	752.576	9.85605	717.521
9.86544	712.851	9.9001	756.825	9.91501	778.053	9.86405	751.32
9.87344	737.06	9.9081	755.844	9.92301	755.22	9.87205	729.397
9.88144	741.423	9.9161	754.862	9.93101	756.812	9.88005	752.637
9.88944	732.734	9.9241	753.881	9.93901	772.787	9.88805	752.825
9.89744	735.648	9.9321	752.9	9.94701	744.559	9.89605	755.41
9.90544	724.321	9.9401	751.919	9.95501	755.043	9.90405	721.475
9.91344	727.265	9.9481	750.938	9.96301	752.179	9.91205	723.145
9.92144	734.496	9.9561	749.957	9.97101	721.079	9.92005	753.404
9.92944	717.094	9.9641	748.976	9.97901	732.301	9.92805	751.399
9.93744	724.032	9.9721	747.995	9.98701	736.534	9.93605	736.489
9.94544	750.361	9.9801	747.014	9.99501	717.31	9.94405	737.447
9.95344	739.799	9.9881	746.033	10.003	725.805	9.95205	779.644
9.96144	741.39	9.9961	745.052	10.011	728.734	9.96005	811.727
9.96944	751.691	10.0041	744.071	10.019	769.835	9.96805	780.972
9.97744	765.533	10.0121	743.09	10.027	733.072	9.97605	739.687
9.98544	732.763	10.0201	742.109	10.035	770.33	9.98405	763.366
9.99344	726.537	10.0281	741.128	10.043	753.975	9.99205	767.657
10.0014	752.477	10.0361	740.147	10.051	737.88	10	722.549
10.0094	776.516	10.0441	739.166	10.059	788.492	10.0081	708.283
10.0174	688.46	10.0521	738.185	10.067	735.641	10.016	739.189
10.0254	721.19	10.0601	737.204	10.075	679.703	10.0241	760.315
10.0334	718.855	10.0681	736.223	10.083	718.575	10.032	713.382
10.0414	718.201	10.0761	735.242	10.091	760.733	10.0401	730.365
10.0494	757.929	10.0841	734.261	10.099	762.865	10.048	765.516
10.0574	750.403	10.0921	733.28	10.107	753.296	10.0561	743.372
10.0654	737.466	10.1001	732.298	10.115	770.8	10.064	754.232
10.0734	716.097	10.1081	731.317	10.123	719.349	10.0721	780.672
10.0814	717.843	10.1161	730.337	10.131	691.731	10.08	761.378
10.0894	723.57	10.1241	729.355	10.139	717.089	10.0881	738.771
10.0974	714.778	10.1321	728.374	10.147	731.462	10.096	728.482
10.1054	721.223	10.1401	727.393	10.155	731.721	10.1041	731.853
10.1134	739.543	10.1481	726.412	10.163	752.431	10.112	727.276
10.1214	747.575	10.1561	725.431	10.171	763.409	10.1201	715.125
10.1294	754.927	10.1641	724.45	10.179	748.626	10.128	726.464
10.1374	754.351	10.1721	723.469	10.187	728.898	10.136	743.597
10.1454	730.197	10.1801	722.488	10.195	711.298	10.1441	770.708
10.1534	707.602	10.1881	721.507	10.203	742.56	10.152	795.327
10.1614	707.521	10.1961	720.526	10.211	743.712	10.1601	726.675
10.1694	713.084	10.2041	719.545	10.219	770.983	10.168	726.613
10.1774	737.051	10.2121	718.564	10.227	724.966	10.1761	763.756
10.1854	716.928	10.2201	717.583	10.235	667.251	10.184	737.601
10.1934	703.337	10.2281	716.602	10.243	739.116	10.1921	715.609
10.2014	728.949	10.2361	715.621	10.251	723.577	10.2	778.34
10.2094	698.38	10.2441	714.64	10.259	708.292	10.2081	705.568
10.2174	701.759	10.2521	713.659	10.267	747.024	10.216	711.941
10.2254	674.879	10.2601	712.678	10.275	703.895	10.2241	741.182
10.2334	692.459	10.2681	711.697	10.283	732.482	10.232	713.96
10.2414	726.466	10.2761	710.716	10.291	731.355	10.2401	699.262
10.2494	714.389	10.2841	709.735	10.299	713.005	10.248	700.858
10.2574	715.096	10.2921	708.754	10.307	681.815	10.2561	724.857
10.2654	660.052	10.3001	707.773	10.315	716.268	10.264	716.674
10.2734	677.861	10.3081	706.791	10.323	723.268	10.2721	707.602
10.2814	713.651	10.3161	705.81	10.331	725.202	10.28	713.651
10.2894	724.001	10.3241	704.829	10.339	728.714	10.2881	738.482
10.2974	718.48	10.3321	703.848	10.347	695.234	10.296	716.981
10.3054	717.171	10.3401	702.867	10.355	691.552	10.3041	706.965
10.3134	735.536	10.3481	701.886	10.363	719.243	10.312	715.182
10.3214	725.974	10.3561	700.905	10.371	699.608	10.3201	695.783
10.3294	713.974	10.3641	699.924	10.379	680.961	10.328	719.462
10.3374	739.568	10.3721	698.943	10.387	702.031	10.3361	696.679
10.3454	687.324	10.3801	697.962	10.395	725.199	10.344	732.054
10.3534	709.641	10.3881	696.981	10.403	711.914	10.3521	667.899
10.3614	717.407	10.3961	696	10.411	703.612	10.36	661.495
10.3694	718.017	10.4041	695.582	10.419	681.725	10.3681	699.739
10.3774	758.379	10.4121	695.164	10.427	686.812	10.376	722.303
10.3854	707.852	10.4201	694.746	10.435	692.532	10.3841	703.437
10.3934	723.218	10.4281	694.328	10.443	733.433	10.392	760.414
10.4014	733.756	10.4361	693.91	10.451	704.367	10.4001	726.115
10.4094	705.654	10.4441	693.493	10.459	721.284	10.408	690.381
10.4174	725.04	10.4521	693.075	10.467	732.837	10.4161	750.533
10.4254	698.821	10.4601	692.657	10.475	738.756	10.424	713.646
10.4334	687.713	10.4681	692.239	10.483	735.728	10.4321	710.434
10.4414	686.402	10.4761	691.821	10.491	746.185	10.44	724.493
10.4494	690.051	10.4841	691.403	10.499	721.421	10.4481	729.043
10.4574	691.652	10.4921	690.985	10.507	721.19	10.456	708.533
10.4654	694.867	10.5001	690.567	10.515	719.457	10.4641	732.281
10.4734	682.476	10.5081	690.149	10.523	721.75	10.472	744.143
10.4814	684.184	10.5161	689.731	10.531	707.341	10.4801	715.357
10.4894	701.875	10.5241	689.313	10.539	686.402	10.488	701.875
10.4974	700.86	10.5321	688.895	10.547	699.989	10.4961	705.346
10.5054	712.137	10.5401	688.478	10.555	716.156	10.504	714.503
10.5134	734.328	10.5481	688.06	10.563	718.404	10.5121	704.136
10.5214	720.857	10.5561	687.642	10.571	730.567	10.52	666.834
10.5294	717.077	10.5641	687.224	10.579	711.734	10.5281	715.564
10.5374	658.997	10.5721	686.806	10.587	648.374	10.536	707.521
10.5454	702.67	10.5801	686.388	10.595	664.926	10.5441	696.169
10.5534	752.752	10.5881	685.97	10.603	691.116	10.552	652.017
10.5614	725.013	10.5961	685.552	10.611	718.33	10.5601	730.851
10.5694	682.494	10.6041	685.134	10.619	661.536	10.568	691.215
10.5774	712.825	10.6121	684.716	10.627	686.381	10.5761	681.181
10.5854	702.754	10.6201	684.298	10.635	706.685	10.584	656.521
10.5934	741.551	10.6281	683.881	10.643	688.217	10.5921	712.798
10.6014	671.354	10.6361	683.463	10.651	672.782	10.6	672.365
10.6094	686.391	10.6441	683.045	10.659	714.616	10.6081	678.585
10.6174	651.08	10.6521	682.627	10.667	727.808	10.616	731.558
10.6254	690.311	10.6601	682.209	10.675	709.147	10.6241	701.562
10.6334	692.712	10.6681	681.791	10.683	691.126	10.632	661.027
10.6414	689.938	10.6761	681.373	10.691	672.78	10.6401	681.054
10.6494	681.986	10.6841	680.955	10.699	675.195	10.648	696.922
10.6574	676.04	10.6921	680.537	10.707	696.363	10.6561	718.48
10.6654	684.293	10.7001	680.119	10.715	701.893	10.664	720.114
10.6734	689.167	10.7081	679.702	10.723	704.782	10.6721	707.602
10.6814	679.434	10.7161	679.284	10.731	689.491	10.68	721.912
10.6894	683.529	10.7241	678.866	10.739	660.529	10.6881	731.172
10.6974	706.049	10.7321	678.448	10.747	687.115	10.696	712.433
10.7054	704.516	10.7401	678.03	10.755	720.861	10.7041	714.252
10.7134	682.095	10.7481	677.612	10.763	691.652	10.712	729.441
10.7214	673.274	10.7561	677.194	10.771	692.959	10.7201	691.363
10.7294	676.25	10.7641	676.776	10.779	705.088	10.728	668.322
10.7374	662.336	10.7721	676.358	10.787	735.108	10.7361	720.493
10.7454	700.546	10.7801	675.94	10.795	704.746	10.744	701.654
10.7534	685.825	10.7881	675.522	10.803	680.272	10.7521	694.71
10.7614	676.493	10.7961	675.105	10.811	666.993	10.76	661.512
10.7694	701.626	10.8041	674.687	10.819	732.836	10.7681	711.682
10.7774	668.056	10.8121	674.269	10.827	734.453	10.776	693.107
10.7854	712.55	10.8201	673.851	10.835	710.405	10.7841	668.402
10.7934	718.282	10.8281	673.433	10.843	694.112	10.792	733.383
10.8014	655.102	10.8361	673.015	10.851	734.928	10.8001	727.745
10.8094	679.596	10.8441	672.597	10.859	688.365	10.808	719.545
10.8174	669.117	10.8521	672.179	10.867	697.317	10.8161	658.107
10.8254	667.544	10.8601	671.761	10.875	679.106	10.824	684.375
10.8334	677.399	10.8681	671.343	10.883	668.898	10.8321	704.138
10.8414	696.839	10.8761	670.925	10.891	689.465	10.84	677.383
10.8494	701.75	10.8841	670.507	10.899	673.586	10.8481	669.091
10.8574	680.967	10.8921	670.09	10.907	679.409	10.856	675.963
10.8654	670.517	10.9001	669.672	10.915	685.624	10.8641	688.297
10.8734	667.205	10.9081	669.254	10.923	671.464	10.872	693.284
10.8814	657.357	10.9161	668.836	10.931	678.539	10.8801	681.25
10.8894	674.618	10.9241	668.418	10.939	648.441	10.888	686.515
10.8974	697.601	10.9321	668	10.947	636.259	10.8961	689.243
10.9054	678.506	10.9401	667.582	10.955	674.627	10.904	695.285
10.9134	652.168	10.9481	667.164	10.963	652.159	10.9121	739.357
10.9214	640.055	10.9561	666.746	10.971	690.76	10.92	646.359
10.9294	647.987	10.9641	666.328	10.979	664.474	10.9281	705.674
10.9374	700.448	10.9721	665.91	10.987	689.468	10.936	724.082
10.9454	681.466	10.9801	665.493	10.995	666.973	10.9441	671.712
10.9534	686.474	10.9881	665.075	11.003	696.96	10.952	691.704
10.9614	661.591	10.9961	664.657	11.011	743.132	10.9601	661.821
10.9694	674.699	11.0041	664.239	11.019	667.858	10.968	679.46
10.9774	685.056	11.0121	663.821	11.027	687.629	10.9761	713.426
10.9854	656.497	11.0201	663.403	11.035	731.624	10.984	713.85
10.9934	642.23	11.0281	662.985	11.043	673.407	10.9921	687.954
11.0014	682.404	11.0361	662.567	11.051	694.204	11	677.377
11.0094	708.085	11.0441	662.149	11.059	696.4	11.0081	698.079
11.0174	678.439	11.0521	661.731	11.067	684.832	11.016	693.699
11.0254	660.454	11.0601	661.313	11.075	668.416	11.0241	676.779
11.0334	678.411	11.0681	660.895	11.083	690.562	11.032	676.81
11.0414	664.276	11.0761	660.478	11.091	698.818	11.0401	678.408
11.0494	678.267	11.0841	660.06	11.099	686.481	11.048	658.515
11.0574	683.391	11.0921	659.642	11.107	677.138	11.0561	660.7
11.0654	660.918	11.1001	659.224	11.115	655.385	11.064	667.806
11.0734	667.624	11.1081	658.806	11.123	666.284	11.0721	647.405
11.0814	649.506	11.1161	658.388	11.131	704.448	11.08	680.505
11.0894	695.068	11.1241	657.97	11.139	673.726	11.0881	706.284
11.0974	672.356	11.1321	657.552	11.147	659.478	11.096	654.535
11.1054	670.488	11.1401	657.134	11.155	720.602	11.1041	639.914
11.1134	708.951	11.1481	656.716	11.163	700.581	11.112	657.446
11.1214	679.51	11.1561	656.298	11.171	659.991	11.1201	642.268
11.1294	623.465	11.1641	655.881	11.179	657.916	11.128	661.745
11.1374	674.636	11.1721	655.463	11.187	696.586	11.136	681.562
11.1454	606.812	11.1801	655.045	11.195	676.518	11.1441	696.642
11.1534	652.045	11.1881	654.627	11.203	651.896	11.152	658.041
11.1614	632.783	11.1961	654.209	11.211	696.679	11.1601	701.968
11.1694	682.373	11.2041	653.791	11.219	649.406	11.168	667.534
11.1774	646.014	11.2121	653.373	11.227	690.291	11.1761	660.529
11.1854	646.631	11.2201	652.955	11.235	686.129	11.184	708.702
11.1934	650.288	11.2281	652.537	11.243	644.29	11.1921	712.066
11.2014	660.668	11.2361	652.119	11.251	657.689	11.2	693.175
11.2094	639.801	11.2441	651.702	11.259	644.87	11.2081	660.195
11.2174	630.931	11.2521	651.284	11.267	669.754	11.216	682.199
11.2254	678.023	11.2601	650.866	11.275	682.576	11.2241	673.179
11.2334	673.223	11.2681	650.448	11.283	673.415	11.232	634.862
11.2414	628.066	11.2761	650.03	11.291	673.619	11.2401	646.409
11.2494	632.795	11.2841	649.612	11.299	672.973	11.248	684.101
11.2574	658.13	11.2921	649.194	11.307	652.789	11.2561	686.364
11.2654	653.563	11.3001	648.776	11.315	642.76	11.264	671.024
11.2734	625.996	11.3081	648.358	11.323	703.306	11.2721	687.082
11.2814	638.774	11.3161	647.94	11.331	704.857	11.28	665.572
11.2894	647.04	11.3241	647.522	11.339	674.531	11.2881	652.646
11.2974	690.767	11.3321	647.105	11.347	707.521	11.296	702.485
11.3054	683.134	11.3401	646.687	11.355	700.304	11.3041	632.703
11.3134	656.324	11.3481	646.269	11.363	652.004	11.312	685.177
11.3214	610.056	11.3561	645.851	11.371	669.726	11.3201	672.49
11.3294	610.056	11.3641	645.433	11.379	645.168	11.328	712.779
11.3374	633.972	11.3721	645.015	11.387	679.653	11.3361	653.064
11.3454	658.244	11.3801	644.597	11.395	652.902	11.344	645.566
11.3534	651.614	11.3881	644.179	11.403	677.243	11.3521	610.373
11.3614	684.527	11.3961	643.761	11.411	681.173	11.36	676.774
11.3694	635.426	11.4041	643.343	11.419	685.358	11.3681	704.197
11.3774	661.57	11.4121	642.925	11.427	663.313	11.376	631.449
11.3854	676.04	11.4201	642.507	11.435	658.992	11.3841	640.355
11.3934	679.39	11.4281	642.09	11.443	663.841	11.392	658.698
11.4014	659.07	11.4361	641.672	11.451	643.758	11.4001	663.698
11.4094	645.125	11.4441	641.254	11.459	632.856	11.408	674.519
11.4174	639.833	11.4521	640.836	11.467	673.524	11.4161	686.806
11.4254	667.772	11.4601	640.418	11.475	687.084	11.424	676.441
11.4334	676.885	11.4681	640	11.483	696.284	11.4321	649.203
11.4414	639.028	11.4761	639.791	11.491	690.342	11.44	647.319
11.4494	633.675	11.4841	639.582	11.499	630.468	11.4481	663.826
11.4574	638.452	11.4921	639.373	11.507	654.761	11.456	657.205
11.4654	639.257	11.5001	639.164	11.515	669.598	11.4641	660.233
11.4734	640.89	11.5081	638.955	11.523	632.014	11.472	685.188
11.4814	611.065	11.5161	638.746	11.531	659.313	11.4801	676.347
11.4894	627.052	11.5241	638.537	11.539	674.439	11.488	660.666
11.4974	695.355	11.5321	638.328	11.547	665.679	11.4961	687.399
11.5054	680.208	11.5401	638.119	11.555	665.923	11.504	648.342
11.5134	665.183	11.5481	637.91	11.563	670.649	11.5121	621.337
11.5214	640.721	11.5561	637.702	11.571	660.769	11.52	684.939
11.5294	678.471	11.5641	637.493	11.579	665.265	11.5281	676.649
11.5374	658.199	11.5721	637.284	11.587	642.895	11.536	639.514
11.5454	612.698	11.5801	637.075	11.595	657.377	11.5441	647.92
11.5534	613.095	11.5881	636.866	11.603	648.09	11.552	642.02
11.5614	622.686	11.5961	636.657	11.611	664.795	11.5601	659.648
11.5694	624.966	11.6041	636.448	11.619	663.328	11.568	673.077
11.5774	604.915	11.6121	636.239	11.627	678.146	11.5761	655.103
11.5854	611.011	11.6201	636.03	11.635	676.457	11.584	635.485
11.5934	634.98	11.6281	635.821	11.643	658.642	11.5921	660.448
11.6014	670.769	11.6361	635.612	11.651	647.409	11.6	644.703
11.6094	655.272	11.6441	635.403	11.659	650.386	11.6081	625.249
11.6174	643.65	11.6521	635.194	11.667	641.176	11.616	628.001
11.6254	647.23	11.6601	634.985	11.675	622.924	11.6241	637.191
11.6334	630.364	11.6681	634.776	11.683	639.326	11.632	654.614
11.6414	643.436	11.6761	634.567	11.691	665.621	11.6401	635.006
11.6494	604.131	11.6841	634.358	11.699	656.841	11.648	617.952
11.6574	573.798	11.6921	634.149	11.707	659.23	11.6561	626.306
11.6654	606.89	11.7001	633.94	11.715	652.107	11.664	626.822
11.6734	646.885	11.7081	633.731	11.723	633.428	11.6721	620.997
11.6814	625.014	11.7161	633.522	11.731	609.075	11.68	650.856
11.6894	594.224	11.7241	633.313	11.739	670.42	11.6881	656.682
11.6974	634.398	11.7321	633.105	11.747	665.812	11.696	669.942
11.7054	620.007	11.7401	632.895	11.755	670.762	11.7041	650.257
11.7134	620.047	11.7481	632.687	11.763	617.569	11.712	655.17
11.7214	656.923	11.7561	632.478	11.771	675.402	11.7201	627.613
11.7294	578.683	11.7641	632.269	11.779	606.541	11.728	660.403
11.7374	623.183	11.7721	632.06	11.787	628.167	11.7361	599.394
11.7454	643.023	11.7801	631.851	11.795	623.277	11.744	636.401
11.7534	619.085	11.7881	631.642	11.803	631.136	11.7521	635.186
11.7614	610.126	11.7961	631.433	11.811	645.724	11.76	647.792
11.7694	623.151	11.8041	631.224	11.819	687.888	11.7681	645.286
11.7774	617.729	11.8121	631.015	11.827	666.043	11.776	649.442
11.7854	587.877	11.8201	630.806	11.835	622.96	11.7841	640.892
11.7934	597.025	11.8281	630.597	11.843	620.607	11.792	651.585
11.8014	622.477	11.8361	630.388	11.851	632.497	11.8001	670.85
11.8094	647.636	11.8441	630.179	11.859	639.504	11.808	648.192
11.8174	655.537	11.8521	629.97	11.867	621.27	11.8161	642.555
11.8254	607.355	11.8601	629.761	11.875	596.174	11.824	670.389
11.8334	597.95	11.8681	629.552	11.883	616.651	11.8321	663.799
11.8414	645.125	11.8761	629.343	11.891	638.196	11.84	660.962
11.8494	637.07	11.8841	629.134	11.899	685.268	11.8481	637.423
11.8574	615.731	11.8921	628.925	11.907	676.283	11.856	639.427
11.8654	637.183	11.9001	628.716	11.915	653.903	11.8641	622.497
11.8734	621.016	11.9081	628.507	11.923	646.719	11.872	667.223
11.8814	627.317	11.9161	628.298	11.931	660.846	11.8801	676.269
11.8894	587.024	11.9241	628.09	11.939	664.274	11.888	601.163
11.8974	658.688	11.9321	627.881	11.947	596.985	11.8961	649.035
11.9054	599.707	11.9401	627.672	11.955	623.074	11.904	636.085
11.9134	626.208	11.9481	627.463	11.963	594.209	11.9121	612.769
11.9214	604.789	11.9561	627.254	11.971	632.622	11.92	614.327
11.9294	648.777	11.9641	627.045	11.979	644.142	11.9281	615.006
11.9374	633.428	11.9721	626.836	11.987	652.987	11.936	611.297
11.9454	643.171	11.9801	626.627	11.995	601.574	11.9441	631.686
11.9534	646.835	11.9881	626.418	12.003	627.959	11.952	650.488
11.9614	619.69	11.9961	626.209	12.011	660	11.9601	648.838
11.9694	611.058	12.0041	626	12.019	653.527	11.968	660.418
11.9774	612.28	12.0121	625.754	12.027	636.781	11.9761	634.616
11.9854	602.639	12.0201	625.507	12.035	630.047	11.984	595.275
11.9934	597.604	12.0281	625.261	12.043	637.03	11.9921	594.697
12.0014	630.141	12.0361	625.015	12.051	636.668	12	626.437
12.0094	640.211	12.0441	624.769	12.059	630.707	12.0081	643.772
12.0174	588.819	12.0521	624.522	12.067	645.214	12.016	623.279
12.0254	600.267	12.0601	624.276	12.075	634.804	12.0241	617.116
12.0334	629.95	12.0681	624.03	12.083	589.301	12.032	625.405
12.0414	614.035	12.0761	623.784	12.091	609.729	12.0401	656.013
12.0494	612.556	12.0841	623.537	12.099	641.745	12.048	601.04
12.0574	626.925	12.0921	623.291	12.107	625.037	12.0561	608.935
12.0654	641.738	12.1001	623.045	12.115	624.144	12.064	632.134
12.0734	657.34	12.1081	622.798	12.123	615.676	12.0721	602.491
12.0814	581.051	12.1161	622.552	12.131	630.008	12.08	655.256
12.0894	594.671	12.1241	622.306	12.139	610.955	12.0881	635.921
12.0974	577.732	12.1321	622.06	12.147	619.177	12.096	616.831
12.1054	588.571	12.1401	621.813	12.155	607.06	12.1041	610.701
12.1134	635.749	12.1481	621.567	12.163	605.196	12.112	610.126
12.1214	661.193	12.1561	621.321	12.171	605.127	12.1201	606.188
12.1294	624.455	12.1641	621.075	12.179	597.923	12.128	631.117
12.1374	603.173	12.1721	620.828	12.187	612.57	12.136	629.5
12.1454	616.546	12.1801	620.582	12.195	663.69	12.1441	638.282
12.1534	631.134	12.1881	620.336	12.203	664.168	12.152	645.125
12.1614	632.201	12.1961	620.09	12.211	656.144	12.1601	656.91
12.1694	614.225	12.2041	619.843	12.219	618.283	12.168	641.454
12.1774	602.675	12.2121	619.597	12.227	632.259	12.1761	639.75
12.1854	598.611	12.2201	619.351	12.235	639.489	12.184	655.906
12.1934	588.577	12.2281	619.105	12.243	612.846	12.1921	636.147
12.2014	605.156	12.2361	618.858	12.251	651.317	12.2	622.186
12.2094	653.142	12.2441	618.612	12.259	633.486	12.2081	624.066
12.2174	661.694	12.2521	618.366	12.267	634.125	12.216	609.745
12.2254	612.421	12.2601	618.119	12.275	648.745	12.2241	627.028
12.2334	617.173	12.2681	617.873	12.283	656.603	12.232	602.074
12.2414	598.774	12.2761	617.627	12.291	638.582	12.2401	618.931
12.2494	567.768	12.2841	617.381	12.299	629.011	12.248	662.525
12.2574	620.893	12.2921	617.134	12.307	616.998	12.2561	592.564
12.2654	634.984	12.3001	616.888	12.315	572.333	12.264	624.398
12.2734	630.168	12.3081	616.642	12.323	628.63	12.2721	591.356
12.2814	597.635	12.3161	616.395	12.331	668.056	12.28	585.931
12.2894	556.991	12.3241	616.149	12.339	586.389	12.2881	634.181
12.2974	572.365	12.3321	615.903	12.347	643.283	12.296	610.426
12.3054	611.494	12.3401	615.657	12.355	663.682	12.3041	621.181
12.3134	631.445	12.3481	615.41	12.363	626.99	12.312	636.481
12.3214	613.546	12.3561	615.164	12.371	611.509	12.3201	597.411
12.3294	591.892	12.3641	614.918	12.379	626.972	12.328	614.135
12.3374	610.687	12.3721	614.672	12.387	638.287	12.3361	617.388
12.3454	624.966	12.3801	614.425	12.395	631.108	12.344	627.842
12.3534	611.415	12.3881	614.179	12.403	598.069	12.3521	654.189
12.3614	597.734	12.3961	613.933	12.411	603.391	12.36	632.402
12.3694	584.16	12.4041	613.687	12.419	607.157	12.3681	602.57
12.3774	585.527	12.4121	613.44	12.427	593.152	12.376	600.985
12.3854	608.951	12.4201	613.194	12.435	602.676	12.3841	602.876
12.3934	616.683	12.4281	612.948	12.443	614.083	12.392	623.461
12.4014	608.483	12.4361	612.702	12.451	647.121	12.4001	625.496
12.4094	590.671	12.4441	612.455	12.459	615.006	12.408	595.404
12.4174	607.807	12.4521	612.209	12.467	623.539	12.4161	612.208
12.4254	571.414	12.4601	611.963	12.475	646.106	12.424	615.038
12.4334	615.156	12.4681	611.716	12.483	603.998	12.4321	594.208
12.4414	584.819	12.4761	611.47	12.491	629.154	12.44	618.756
12.4494	627.906	12.4841	611.224	12.499	620.244	12.4481	606.181
12.4574	576.195	12.4921	610.978	12.507	625.022	12.456	629.973
12.4654	585.169	12.5001	610.731	12.515	569.072	12.4641	620.431
12.4734	607.972	12.5081	610.485	12.523	638.263	12.472	584.298
12.4814	618.68	12.5161	610.239	12.531	649.549	12.4801	623.549
12.4894	653.442	12.5241	609.993	12.539	637.64	12.488	634.134
12.4974	605.634	12.5321	609.746	12.547	603.96	12.4961	643.014
12.5054	608.664	12.5401	609.5	12.555	588.119	12.504	656.493
12.5134	601.318	12.5481	609.254	12.563	595.888	12.5121	604.825
12.5214	576.342	12.5561	609.007	12.571	613.189	12.52	596.763
12.5294	575.296	12.5641	608.761	12.579	601.922	12.5281	626.642
12.5374	561.78	12.5721	608.515	12.587	598.839	12.536	620.097
12.5454	562.633	12.5801	608.269	12.595	626.35	12.5441	600.013
12.5534	585.382	12.5881	608.022	12.603	630.479	12.552	595.327
12.5614	604.128	12.5961	607.776	12.611	610.692	12.5601	624.296
12.5694	627.088	12.6041	607.53	12.619	631.46	12.568	632.375
12.5774	634.397	12.6121	607.284	12.627	638.574	12.5761	585.328
12.5854	601.156	12.6201	607.037	12.635	593.165	12.584	589.875
12.5934	577.849	12.6281	606.791	12.643	615.985	12.5921	617.334
12.6014	593.083	12.6361	606.545	12.651	613.191	12.6	613.499
12.6094	587.506	12.6441	606.298	12.659	626.254	12.6081	617.622
12.6174	594.617	12.6521	606.052	12.667	574.217	12.616	585.608
12.6254	587.551	12.6601	605.806	12.675	620.047	12.6241	585.675
12.6334	564.594	12.6681	605.56	12.683	619.674	12.632	589.217
12.6414	609.683	12.6761	605.313	12.691	615.257	12.6401	644.742
12.6494	586.273	12.6841	605.067	12.699	624.793	12.648	620.663
12.6574	594.676	12.6921	604.821	12.707	611.055	12.6561	615.339
12.6654	586.74	12.7001	604.575	12.715	605.736	12.664	593.216
12.6734	561.292	12.7081	604.328	12.723	592.689	12.6721	594.586
12.6814	568.469	12.7161	604.082	12.731	606.309	12.68	603.287
12.6894	571.178	12.7241	603.836	12.739	613.832	12.6881	593.938
12.6974	574.694	12.7321	603.59	12.747	576.653	12.696	583.553
12.7054	559.875	12.7401	603.343	12.755	552.085	12.7041	580.778
12.7134	555.21	12.7481	603.097	12.763	606.284	12.712	590.017
12.7214	597.305	12.7561	602.851	12.771	613.626	12.7201	575.447
12.7294	616.767	12.7641	602.605	12.779	598.016	12.728	604.768
12.7374	587.98	12.7721	602.358	12.787	617.936	12.7361	602.761
12.7454	577.586	12.7801	602.112	12.795	639.708	12.744	577.586
12.7534	584.407	12.7881	601.866	12.803	636.686	12.7521	596.719
12.7614	577.794	12.7961	601.619	12.811	600.932	12.76	612.658
12.7694	577.608	12.8041	601.373	12.819	578.039	12.7681	611.768
12.7774	578.291	12.8121	601.127	12.827	615.923	12.776	597.199
12.7854	599.107	12.8201	600.881	12.835	626.275	12.7841	621.28
12.7934	593.078	12.8281	600.634	12.843	616.047	12.792	603.926
12.8014	533.697	12.8361	600.388	12.851	609.525	12.8001	580.042
12.8094	563.531	12.8441	600.142	12.859	564.146	12.808	582.057
12.8174	608.127	12.8521	599.895	12.867	616.711	12.8161	621.031
12.8254	585.231	12.8601	599.649	12.875	632.321	12.824	575.968
12.8334	576.001	12.8681	599.403	12.883	566.64	12.8321	575.968
12.8414	580.623	12.8761	599.157	12.891	612.841	12.84	540.008
12.8494	563.351	12.8841	598.91	12.899	579.423	12.8481	608.21
12.8574	612.4	12.8921	598.664	12.907	539.199	12.856	581.153
12.8654	599.607	12.9001	598.418	12.915	552.875	12.8641	616.458
12.8734	580.22	12.9081	598.172	12.923	587.092	12.872	625.037
12.8814	583.114	12.9161	597.925	12.931	598.952	12.8801	628.679
12.8894	565.636	12.9241	597.679	12.939	621.079	12.888	623.06
12.8974	582.123	12.9321	597.433	12.947	597.696	12.8961	587.959
12.9054	557.506	12.9401	597.187	12.955	601.847	12.904	592.075
12.9134	546.913	12.9481	596.94	12.963	603.769	12.9121	610.768
12.9214	569.597	12.9561	596.694	12.971	613.707	12.92	612.46
12.9294	573.796	12.9641	596.448	12.979	617.902	12.9281	610.056
12.9374	574.986	12.9721	596.202	12.987	598.692	12.936	601.437
12.9454	583.672	12.9801	595.955	12.995	592.409	12.9441	592.409
12.9534	580.778	12.9881	595.709	13.003	583.27	12.952	584.971
12.9614	579.326	12.9961	595.463	13.011	570.813	12.9601	561.995
12.9694	570.771	13.0041	595.216	13.019	601.246	12.968	566.663
12.9774	564.721	13.0121	594.97	13.027	626.597	12.9761	608.619
12.9854	588.639	13.0201	594.724	13.035	621.621	12.984	610.808
12.9934	581.546	13.0281	594.478	13.043	637.415	12.9921	579.063
13.0014	583.147	13.0361	594.231	13.051	567.141	13	624.966
13.0094	565.537	13.0441	593.985	13.059	615.376	13.0081	622.085
13.0174	624.017	13.0521	593.739	13.067	619.37	13.016	577.009
13.0254	572.517	13.0601	593.493	13.075	586.463	13.0241	633.536
13.0334	553.562	13.0681	593.246	13.083	608.476	13.032	602.634
13.0414	621.422	13.0761	593	13.091	601.299	13.0401	582.916
13.0494	572.15	13.0841	592.791	13.099	579.735	13.048	618.293
13.0574	565.482	13.0921	592.582	13.107	560.644	13.0561	570.205
13.0654	559.247	13.1001	592.373	13.115	582.554	13.064	605.057
13.0734	591.619	13.1081	592.164	13.123	583.491	13.0721	598.73
13.0814	611.886	13.1161	591.955	13.131	558.327	13.08	603.798
13.0894	593.284	13.1241	591.746	13.139	574.773	13.0881	564.462
13.0974	569.524	13.1321	591.537	13.147	587.653	13.096	554.968
13.1054	577.484	13.1401	591.328	13.155	569.849	13.1041	556.035
13.1134	597.962	13.1481	591.119	13.163	581.428	13.112	559.582
13.1214	593.82	13.1561	590.91	13.171	578.38	13.1201	586.943
13.1294	580.844	13.1641	590.702	13.179	555.557	13.128	578.928
13.1374	580.778	13.1721	590.493	13.187	573.69	13.136	549.99
13.1454	579.225	13.1801	590.284	13.195	604.009	13.1441	579.687
13.1534	575.968	13.1881	590.075	13.203	637.09	13.152	613.55
13.1614	574.829	13.1961	589.866	13.211	615.253	13.1601	601.549
13.1694	569.189	13.2041	589.657	13.219	576.226	13.168	583.092
13.1774	555.517	13.2121	589.448	13.227	599.499	13.1761	601.281
13.1854	533.775	13.2201	589.239	13.235	614.525	13.184	564.123
13.1934	600.616	13.2281	589.03	13.243	579.14	13.1921	612.617
13.2014	603.88	13.2361	588.821	13.251	614.694	13.2	584.747
13.2094	571.375	13.2441	588.612	13.259	605.234	13.2081	561.816
13.2174	557.59	13.2521	588.403	13.267	657.887	13.216	579.891
13.2254	583.122	13.2601	588.194	13.275	570.516	13.2241	616.558
13.2334	594.049	13.2681	587.985	13.283	616.64	13.232	598.569
13.2414	587.367	13.2761	587.776	13.291	576.67	13.2401	583.378
13.2494	604.76	13.2841	587.567	13.299	581.449	13.248	565.801
13.2574	570.766	13.2921	587.358	13.307	589.268	13.2561	554.73
13.2654	560.232	13.3001	587.149	13.315	573.666	13.264	562.127
13.2734	564.838	13.3081	586.94	13.323	563.359	13.2721	585.436
13.2814	563.497	13.3161	586.731	13.331	570.432	13.28	619.654
13.2894	548.343	13.3241	586.522	13.339	606.851	13.2881	615.227
13.2974	555.617	13.3321	586.313	13.347	609.11	13.296	589.953
13.3054	573.569	13.3401	586.105	13.355	607.278	13.3041	592.665
13.3134	573.847	13.3481	585.895	13.363	599.033	13.312	592.213
13.3214	565.539	13.3561	585.687	13.371	568.383	13.3201	577.96
13.3294	562.027	13.3641	585.478	13.379	583.323	13.328	580.778
13.3374	560.851	13.3721	585.269	13.387	599.043	13.3361	576.315
13.3454	547.198	13.3801	585.06	13.395	590.929	13.344	578.308
13.3534	560.475	13.3881	584.851	13.403	596.286	13.3521	594.664
13.3614	530.484	13.3961	584.642	13.411	570.008	13.36	541.988
13.3694	566.134	13.4041	584.433	13.419	585.675	13.3681	545.847
13.3774	616.954	13.4121	584.224	13.427	584.621	13.376	584.635
13.3854	589.085	13.4201	584.015	13.435	576.322	13.3841	535.322
13.3934	566.574	13.4281	583.806	13.443	581.029	13.392	561.659
13.4014	575.727	13.4361	583.597	13.451	594.96	13.4001	561.659
13.4094	580.518	13.4441	583.388	13.459	609.126	13.408	566.151
13.4174	572.238	13.4521	583.179	13.467	596.953	13.4161	592.135
13.4254	571.178	13.4601	582.97	13.475	607.803	13.424	562.805
13.4334	548.462	13.4681	582.761	13.483	618.106	13.4321	560.798
13.4414	571.748	13.4761	582.552	13.491	590.113	13.44	576.225
13.4494	567.091	13.4841	582.343	13.499	591.31	13.4481	570.508
13.4574	552.097	13.4921	582.134	13.507	569.342	13.456	569.637
13.4654	559.566	13.5001	581.925	13.515	559.993	13.4641	583.471
13.4734	544.26	13.5081	581.716	13.523	590.291	13.472	573.42
13.4814	541.797	13.5161	581.507	13.531	573.228	13.4801	577.537
13.4894	571.587	13.5241	581.298	13.539	557.203	13.488	578.277
13.4974	586.034	13.5321	581.09	13.547	586.995	13.4961	570.909
13.5054	582.813	13.5401	580.881	13.555	603.058	13.504	588.254
13.5134	580.208	13.5481	580.672	13.563	592.921	13.5121	586.936
13.5214	585.915	13.5561	580.463	13.571	584.033	13.52	566.572
13.5294	610.732	13.5641	580.254	13.579	580.677	13.5281	589.966
13.5374	592.925	13.5721	580.045	13.587	564.131	13.536	606.432
13.5454	569.258	13.5801	579.836	13.595	586.686	13.5441	617.838
13.5534	562.447	13.5881	579.627	13.603	591.266	13.552	588.053
13.5614	570.648	13.5961	579.418	13.611	592.413	13.5601	573.683
13.5694	595.579	13.6041	579.209	13.619	571.955	13.568	558.469
13.5774	543.462	13.6121	579	13.627	578.506	13.5761	576.404
13.5854	556.933	13.6201	578.791	13.635	520.131	13.584	585.633
13.5934	530.279	13.6281	578.582	13.643	568.776	13.5921	567.307
13.6014	550.204	13.6361	578.373	13.651	584.385	13.6	570.817
13.6094	552.22	13.6441	578.164	13.659	573.082	13.6081	583.705
13.6174	544.556	13.6521	577.955	13.667	547.864	13.616	585.675
13.6254	595.473	13.6601	577.746	13.675	572.549	13.6241	593.218
13.6334	584.885	13.6681	577.537	13.683	563.185	13.632	553.102
13.6414	589.478	13.6761	577.328	13.691	566.873	13.6401	571.287
13.6494	570.231	13.6841	577.119	13.699	568.118	13.648	585.675
13.6574	562.738	13.6921	576.91	13.707	572.266	13.6561	565.15
13.6654	526.988	13.7001	576.702	13.715	601.057	13.664	557.601
13.6734	528.799	13.7081	576.493	13.723	620.047	13.6721	561.723
13.6814	547.851	13.7161	576.284	13.731	596.31	13.68	568.599
13.6894	548.647	13.7241	576.075	13.739	588.446	13.6881	571.804
13.6974	561.659	13.7321	575.866	13.747	594.511	13.696	568.316
13.7054	573.755	13.7401	575.657	13.755	562.793	13.7041	571.244
13.7134	584.731	13.7481	575.448	13.763	559.514	13.712	566.694
13.7214	555.34	13.7561	575.239	13.771	585.675	13.7201	558.28
13.7294	541.427	13.7641	575.03	13.779	592.358	13.728	561.659
13.7374	542.837	13.7721	574.821	13.787	612.309	13.7361	565.3
13.7454	513.851	13.7801	574.612	13.795	591.93	13.744	582.88
13.7534	581.316	13.7881	574.403	13.803	543.398	13.7521	594.404
13.7614	545.685	13.7961	574.194	13.811	549.503	13.76	583.071
13.7694	590.443	13.8041	573.985	13.819	580.602	13.7681	543.642
13.7774	585.8	13.8121	573.776	13.827	566.844	13.776	584.573
13.7854	590.126	13.8201	573.567	13.835	588.815	13.7841	581.108
13.7934	573.382	13.8281	573.358	13.843	603.569	13.792	576.567
13.8014	575.234	13.8361	573.149	13.851	568.327	13.8001	575.968
13.8094	545.673	13.8441	572.94	13.859	588.795	13.808	556.938
13.8174	566.962	13.8521	572.731	13.867	580.586	13.8161	555.806
13.8254	532.388	13.8601	572.522	13.875	569.161	13.824	574.139
13.8334	553.081	13.8681	572.313	13.883	569.635	13.8321	564.648
13.8414	592.761	13.8761	572.105	13.891	589.649	13.84	563.001
13.8494	562.827	13.8841	571.895	13.899	600.217	13.8481	586.397
13.8574	533.641	13.8921	571.687	13.907	541.351	13.856	602.98
13.8654	528.925	13.9001	571.478	13.915	557.169	13.8641	583.128
13.8734	528.706	13.9081	571.269	13.923	597.425	13.872	557.347
13.8814	553.449	13.9161	571.06	13.931	555.351	13.8801	548.279
13.8894	569.973	13.9241	570.851	13.939	546.001	13.888	559.034
13.8974	541.399	13.9321	570.642	13.947	561.708	13.8961	579.227
13.9054	529.314	13.9401	570.433	13.955	560.594	13.904	570.622
13.9134	551.107	13.9481	570.224	13.963	589.426	13.9121	570.172
13.9214	545.591	13.9561	570.015	13.971	599.025	13.92	547.069
13.9294	546.12	13.9641	569.806	13.979	543.731	13.9281	584.876
13.9374	578.078	13.9721	569.597	13.987	571.178	13.936	599.2
13.9454	525.928	13.9801	569.388	13.995	570.86	13.9441	558.525
13.9534	543.572	13.9881	569.179	14.003	567.135	13.952	575.427
13.9614	561.572	13.9961	568.97	14.011	585.518	13.9601	561.726
13.9694	579.94	14.0041	568.761	14.019	581.073	13.968	631.61
13.9774	572.04	14.0121	568.552	14.027	546.265	13.9761	581.269
13.9854	518.794	14.0201	568.343	14.035	542.922	13.984	571.878
13.9934	560.606	14.0281	568.134	14.043	570.177	13.9921	591.103
14.0014	556.407	14.0361	567.925	14.051	550.124	14	565.346
14.0094	541.853	14.0441	567.716	14.059	556.771	14.0081	556.929
14.0174	588.381	14.0521	567.507	14.067	568.363	14.016	576.995
14.0254	566.054	14.0601	567.298	14.075	574.315	14.0241	548.52
14.0334	526.023	14.0681	567.09	14.083	567.272	14.032	520.637
14.0414	528.336	14.0761	566.881	14.091	564.365	14.0401	547.118
14.0494	555.653	14.0841	566.672	14.099	554.058	14.048	563.731
14.0574	592.417	14.0921	566.463	14.107	570.655	14.0561	573.177
14.0654	599.945	14.1001	566.254	14.115	560.726	14.064	559.293
14.0734	552.797	14.1081	566.045	14.123	529.186	14.0721	542.244
14.0814	510.79	14.1161	565.836	14.131	555.312	14.08	574.324
14.0894	512.156	14.1241	565.627	14.139	550.745	14.0881	574.196
14.0974	524.092	14.1321	565.418	14.147	552.724	14.096	578.235
14.1054	544.332	14.1401	565.209	14.155	563.157	14.1041	583.507
14.1134	538.884	14.1481	565	14.163	555.822	14.112	611.455
14.1214	558.95	14.1561	564.851	14.171	573.258	14.1201	553.58
14.1294	542.388	14.1641	564.702	14.179	587.588	14.128	558.342
14.1374	535.857	14.1721	564.552	14.187	603.76	14.136	533.232
14.1454	498.008	14.1801	564.403	14.195	580.311	14.1441	599.978
14.1534	541.667	14.1881	564.254	14.203	552.967	14.152	585.99
14.1614	529.987	14.1961	564.105	14.211	565.497	14.1601	545.862
14.1694	570.738	14.2041	563.955	14.219	609.598	14.168	576.558
14.1774	571.981	14.2121	563.806	14.227	586.112	14.1761	609.808
14.1854	522.605	14.2201	563.657	14.235	557.829	14.184	538.509
14.1934	538.796	14.2281	563.507	14.243	559.467	14.1921	555.335
14.2014	544.175	14.2361	563.358	14.251	575.395	14.2	594.226
14.2094	565.302	14.2441	563.209	14.259	574.356	14.2081	550.615
14.2174	560.927	14.2521	563.06	14.267	562.154	14.216	533.14
14.2254	533.135	14.2601	562.91	14.275	562.594	14.2241	538.272
14.2334	535.007	14.2681	562.761	14.283	571.649	14.232	545.89
14.2414	517.682	14.2761	562.612	14.291	590.779	14.2401	557.056
14.2494	500.83	14.2841	562.463	14.299	609.702	14.248	570.513
14.2574	532.845	14.2921	562.313	14.307	584.733	14.2561	574.801
14.2654	555.149	14.3001	562.164	14.315	553.563	14.264	552.259
14.2734	549.143	14.3081	562.015	14.323	560.184	14.2721	533.69
14.2814	556.798	14.3161	561.866	14.331	547.865	14.28	553.964
14.2894	570.567	14.3241	561.716	14.339	565.324	14.2881	574.874
14.2974	517.405	14.3321	561.567	14.347	550.465	14.296	558.898
14.3054	544.468	14.3401	561.418	14.355	560.942	14.3041	564.129
14.3134	554.544	14.3481	561.269	14.363	556.352	14.312	547.134
14.3214	569.35	14.3561	561.119	14.371	557.31	14.3201	514.112
14.3294	547.007	14.3641	560.97	14.379	612.831	14.328	553.109
14.3374	533.651	14.3721	560.821	14.387	557.223	14.3361	575.848
14.3454	546.927	14.3801	560.672	14.395	530.364	14.344	553.415
14.3534	522.311	14.3881	560.522	14.403	554.408	14.3521	531.067
14.3614	496.398	14.3961	560.373	14.411	536.681	14.36	532.968
14.3694	511.383	14.4041	560.224	14.419	537.46	14.3681	556.798
14.3774	518.82	14.4121	560.075	14.427	538.21	14.376	546.957
14.3854	568.532	14.4201	559.925	14.435	541.711	14.3841	574.537
14.3934	552.574	14.4281	559.776	14.443	565.935	14.392	568.917
14.4014	547.44	14.4361	559.627	14.451	563.574	14.4001	567.953
14.4094	557.995	14.4441	559.478	14.459	551.178	14.408	545.355
14.4174	561.723	14.4521	559.328	14.467	537.026	14.4161	529.031
14.4254	537.221	14.4601	559.179	14.475	546.188	14.424	546.188
14.4334	533.215	14.4681	559.03	14.483	568.652	14.4321	557.153
14.4414	546.033	14.4761	558.881	14.491	591.021	14.44	554.299
14.4494	534.585	14.4841	558.731	14.499	587.045	14.4481	549.523
14.4574	538.937	14.4921	558.582	14.507	552.22	14.456	541.532
14.4654	545.34	14.5001	558.433	14.515	549.344	14.4641	537.462
14.4734	521.051	14.5081	558.284	14.523	540.342	14.472	527.851
14.4814	534.058	14.5161	558.134	14.531	544.441	14.4801	560.641
14.4894	561.158	14.5241	557.985	14.539	582.58	14.488	554.31
14.4974	535.628	14.5321	557.836	14.547	584.356	14.4961	538.956
14.5054	522.141	14.5401	557.687	14.555	548.004	14.504	522.372
14.5134	541.572	14.5481	557.537	14.563	552.558	14.5121	583.995
14.5214	520.328	14.5561	557.388	14.571	556.929	14.52	556.929
14.5294	551.359	14.5641	557.239	14.579	556.929	14.5281	556.929
14.5374	513.66	14.5721	557.09	14.587	535.257	14.536	480.921
14.5454	518.797	14.5801	556.94	14.595	562.742	14.5441	514.831
14.5534	519.871	14.5881	556.791	14.603	534.808	14.552	512.191
14.5614	530.871	14.5961	556.642	14.611	574.461	14.5601	563.129
14.5694	537.163	14.6041	556.493	14.619	532.163	14.568	576.034
14.5774	534.886	14.6121	556.343	14.627	576.265	14.5761	535.644
14.5854	524.34	14.6201	556.194	14.635	606.933	14.584	544.946
14.5934	540.324	14.6281	556.045	14.643	600.734	14.5921	553.948
14.6014	541.217	14.6361	555.895	14.651	542.726	14.6	535.786
14.6094	543.852	14.6441	555.746	14.659	526.351	14.6081	552.701
14.6174	522.207	14.6521	555.597	14.667	569.366	14.616	556.893
14.6254	518.186	14.6601	555.448	14.675	595.395	14.6241	538.272
14.6334	537.806	14.6681	555.298	14.683	573.287	14.632	554.071
14.6414	522.716	14.6761	555.149	14.691	559.062	14.6401	577.85
14.6494	522.879	14.6841	555	14.699	580.775	14.648	572.79
14.6574	529.031	14.6921	554.843	14.707	568.46	14.6561	544.808
14.6654	527.824	14.7001	554.687	14.715	561.659	14.664	529.231
14.6734	517.896	14.7081	554.53	14.723	559.766	14.6721	569.27
14.6814	498.768	14.7161	554.373	14.731	556.923	14.68	563.227
14.6894	525.703	14.7241	554.216	14.739	582.622	14.6881	575.994
14.6974	502.09	14.7321	554.06	14.747	593.787	14.696	604.709
14.7054	508.688	14.7401	553.903	14.755	577.665	14.7041	542.407
14.7134	570.883	14.7481	553.746	14.763	619.802	14.712	529.108
14.7214	584.914	14.7561	553.59	14.771	537.733	14.7201	520.252
14.7294	529.993	14.7641	553.433	14.779	559.177	14.728	549.344
14.7374	532.355	14.7721	553.276	14.787	569.911	14.7361	540.076
14.7454	529.842	14.7801	553.119	14.795	567.312	14.744	526.872
14.7534	569.468	14.7881	552.963	14.803	562.696	14.7521	520.809
14.7614	529.067	14.7961	552.806	14.811	547.827	14.76	519.871
14.7694	533.111	14.8041	552.649	14.819	562.586	14.7681	494.848
14.7774	555.218	14.8121	552.493	14.827	561.924	14.776	522.544
14.7854	536.072	14.8201	552.336	14.835	545.484	14.7841	566.044
14.7934	509.585	14.8281	552.179	14.843	527.804	14.792	556.626
14.8014	499.38	14.8361	552.022	14.851	546.847	14.8001	533.347
14.8094	508.229	14.8441	551.866	14.859	546.392	14.808	529.031
14.8174	542.474	14.8521	551.709	14.867	540.37	14.8161	547.592
14.8254	569.278	14.8601	551.552	14.875	564.516	14.824	554.356
14.8334	549.882	14.8681	551.395	14.883	565.113	14.8321	537.309
14.8414	532.928	14.8761	551.239	14.891	552.232	14.84	552.22
14.8494	559.166	14.8841	551.082	14.899	510.79	14.8481	552.283
14.8574	547.964	14.8921	550.925	14.907	524.533	14.856	546.912
14.8654	535.366	14.9001	550.769	14.915	566.85	14.8641	532.48
14.8734	540.214	14.9081	550.612	14.923	544.215	14.872	551.602
14.8814	528.673	14.9161	550.455	14.931	523.067	14.8801	572.232
14.8894	564.503	14.9241	550.298	14.939	513.141	14.888	540.125
14.8974	533.286	14.9321	550.142	14.947	552.429	14.8961	571.096
14.9054	511.409	14.9401	549.985	14.955	561.468	14.904	561.981
14.9134	519.18	14.9481	549.828	14.963	522.723	14.9121	535.534
14.9214	528.004	14.9561	549.672	14.971	565.481	14.92	533.641
14.9294	536.781	14.9641	549.515	14.979	547.241	14.9281	537.494
14.9374	557.096	14.9721	549.358	14.987	550.436	14.936	564.739
14.9454	540.314	14.9801	549.202	14.995	566.632	14.9441	525.228
14.9534	510.785	14.9881	549.045	15.003	534.379	14.952	520.586
14.9614	529.496	14.9961	548.888	15.011	538.523	14.9601	530.591
14.9694	525.465	15.0041	548.731	15.019	541.697	14.968	539.511
14.9774	528.8	15.0121	548.575	15.027	552.043	14.9761	540.117
14.9854	548.519	15.0201	548.418	15.035	582.831	14.984	566.873
14.9934	535.895	15.0281	548.261	15.043	578.365	14.9921	554.795
15.0014	498.826	15.0361	548.105	15.051	546.199	15	530.526
15.0094	512.044	15.0441	547.948	15.059	543.38	15.0081	529.376
15.0174	539.568	15.0521	547.791	15.067	564.174	15.016	533.589
15.0254	519.925	15.0601	547.634	15.075	561.787	15.0241	557.058
15.0334	545.12	15.0681	547.478	15.083	540.461	15.032	518.471
15.0414	560.479	15.0761	547.321	15.091	554.585	15.0401	500.687
15.0494	559.941	15.0841	547.164	15.099	546.626	15.048	531.176
15.0574	565.762	15.0921	547.007	15.107	537.581	15.0561	560.848
15.0654	537.086	15.1001	546.851	15.115	523.421	15.064	581.956
15.0734	526.168	15.1081	546.694	15.123	610.852	15.0721	585.656
15.0814	494.135	15.1161	546.537	15.131	560.802	15.08	529.139
15.0894	528.756	15.1241	546.381	15.139	538.35	15.0881	533.553
15.0974	551.154	15.1321	546.224	15.147	560.584	15.096	524.888
15.1054	490.189	15.1401	546.067	15.155	536.138	15.1041	562.581
15.1134	507.213	15.1481	545.91	15.163	553.871	15.112	570.606
15.1214	544.91	15.1561	545.754	15.171	549.186	15.1201	571.178
15.1294	516.345	15.1641	545.597	15.179	540.311	15.128	560.111
15.1374	509.553	15.1721	545.44	15.187	531.385	15.136	567.455
15.1454	492.162	15.1801	545.284	15.195	558.415	15.1441	532.316
15.1534	525.511	15.1881	545.127	15.203	561.866	15.152	551.806
15.1614	536.252	15.1961	544.97	15.211	545.555	15.1601	523.359
15.1694	505.9	15.2041	544.813	15.219	570.677	15.168	529.258
15.1774	488.439	15.2121	544.657	15.227	570.258	15.1761	532.697
15.1854	488.383	15.2201	544.5	15.235	549.796	15.184	539.946
15.1934	486.495	15.2281	544.343	15.243	552.283	15.1921	562.887
15.2014	509.28	15.2361	544.187	15.251	571.331	15.2	539.315
15.2094	537.734	15.2441	544.03	15.259	584.889	15.2081	523.129
15.2174	516.969	15.2521	543.873	15.267	555.455	15.216	537.723
15.2254	525.853	15.2601	543.716	15.275	554.836	15.2241	551.929
15.2334	554.751	15.2681	543.56	15.283	569.333	15.232	534.017
15.2414	516.164	15.2761	543.403	15.291	583.946	15.2401	519.027
15.2494	525.112	15.2841	543.246	15.299	543.096	15.248	520.539
15.2574	554.189	15.2921	543.09	15.307	593.14	15.2561	554.664
15.2654	528.443	15.3001	542.933	15.315	532.237	15.264	573.524
15.2734	519.94	15.3081	542.776	15.323	585.528	15.2721	534.14
15.2814	524.316	15.3161	542.619	15.331	576.299	15.28	565.572
15.2894	482.717	15.3241	542.463	15.339	603.087	15.2881	575.299
15.2974	487.448	15.3321	542.306	15.347	583.585	15.296	554.956
15.3054	530.483	15.3401	542.149	15.355	572.667	15.3041	556.199
15.3134	523.449	15.3481	541.993	15.363	555.968	15.312	549.388
15.3214	526.83	15.3561	541.836	15.371	570.327	15.3201	519.634
15.3294	522.402	15.3641	541.679	15.379	586.36	15.328	507.498
15.3374	510.702	15.3721	541.522	15.387	577.518	15.3361	527.861
15.3454	541.261	15.3801	541.366	15.395	580.298	15.344	550.042
15.3534	518.524	15.3881	541.209	15.403	546.885	15.3521	554.216
15.3614	515.635	15.3961	541.052	15.411	524.821	15.36	544.558
15.3694	528.991	15.4041	540.895	15.419	524.411	15.3681	526.696
15.3774	524.041	15.4121	540.739	15.427	539.136	15.376	525.859
15.3854	521.384	15.4201	540.582	15.435	555.799	15.3841	534.398
15.3934	521.082	15.4281	540.425	15.443	567.376	15.392	525.521
15.4014	529.089	15.4361	540.269	15.451	587.401	15.4001	535.442
15.4094	512.053	15.4441	540.112	15.459	570.055	15.408	563.645
15.4174	508.627	15.4521	539.955	15.467	581.002	15.4161	558.171
15.4254	500.592	15.4601	539.798	15.475	557.122	15.424	555.863
15.4334	542.303	15.4681	539.642	15.483	566.083	15.4321	542.17
15.4414	516.924	15.4761	539.485	15.491	518.609	15.44	585.022
15.4494	530.126	15.4841	539.328	15.499	544.778	15.4481	578.225
15.4574	543.54	15.4921	539.172	15.507	564.723	15.456	547.699
15.4654	561.54	15.5001	539.015	15.515	520.107	15.4641	552.19
15.4734	535.016	15.5081	538.858	15.523	582.453	15.472	538.958
15.4814	550.515	15.5161	538.702	15.531	576.85	15.4801	538.21
15.4894	496.998	15.5241	538.545	15.539	543.335	15.488	562.692
15.4974	533.24	15.5321	538.388	15.547	538.21	15.4961	578.241
15.5054	524.923	15.5401	538.231	15.555	586.693	15.504	569.623
15.5134	540.275	15.5481	538.075	15.563	561.319	15.5121	542.172
15.5214	547.592	15.5561	537.918	15.571	554.132	15.52	549.887
15.5294	520.549	15.5641	537.761	15.579	566.236	15.5281	569.365
15.5374	514.519	15.5721	537.605	15.587	545.409	15.536	555.754
15.5454	509.601	15.5801	537.448	15.595	529.031	15.5441	535.033
15.5534	511.231	15.5881	537.291	15.603	533.826	15.552	521.768
15.5614	517.674	15.5961	537.134	15.611	547.311	15.5601	521.941
15.5694	525.366	15.6041	536.978	15.619	556.929	15.568	543.363
15.5774	536.43	15.6121	536.821	15.627	544.046	15.5761	550.554
15.5854	540.201	15.6201	536.664	15.635	514.75	15.584	527.074
15.5934	537.901	15.6281	536.507	15.643	510.122	15.5921	526.876
15.6014	499.029	15.6361	536.351	15.651	545.825	15.6	545.942
15.6094	492.978	15.6441	536.194	15.659	567.559	15.6081	526.947
15.6174	533.129	15.6521	536.037	15.667	561.68	15.616	526.675
15.6254	512.083	15.6601	535.881	15.675	517.936	15.6241	555.654
15.6334	517.117	15.6681	535.724	15.683	506.672	15.632	547.064
15.6414	496.272	15.6761	535.567	15.691	510.532	15.6401	542.922
15.6494	552.151	15.6841	535.41	15.699	506.966	15.648	543.346
15.6574	547.66	15.6921	535.254	15.707	555.518	15.6561	575.046
15.6654	543.251	15.7001	535.097	15.715	548.255	15.664	536.628
15.6734	522.415	15.7081	534.94	15.723	598.62	15.6721	529.492
15.6814	539.336	15.7161	534.784	15.731	540.88	15.68	487.322
15.6894	478.198	15.7241	534.627	15.739	528.971	15.6881	508.194
15.6974	530.62	15.7321	534.47	15.747	529.031	15.696	511.88
15.7054	542.178	15.7401	534.313	15.755	549.011	15.7041	567.878
15.7134	516.703	15.7481	534.157	15.763	569.83	15.712	574.309
15.7214	523.503	15.7561	534	15.771	566.93	15.7201	525.556
15.7294	528.222	15.7641	534.024	15.779	572.987	15.728	512.441
15.7374	516.921	15.7721	534.049	15.787	557.514	15.7361	532.408
15.7454	524.64	15.7801	534.073	15.795	545.333	15.744	538.245
15.7534	523.451	15.7881	534.098	15.803	578.906	15.7521	527.227
15.7614	523.584	15.7961	534.122	15.811	580.03	15.76	527.578
15.7694	538.819	15.8041	534.147	15.819	536.468	15.7681	556.045
15.7774	522.856	15.8121	534.171	15.827	544.534	15.776	571.345
15.7854	513.306	15.8201	534.196	15.835	567.862	15.7841	538.878
15.7934	498.373	15.8281	534.22	15.843	571.178	15.792	532.423
15.8014	503.644	15.8361	534.245	15.851	561.602	15.8001	541.964
15.8094	510.732	15.8441	534.269	15.859	525.884	15.808	541.269
15.8174	512.935	15.8521	534.294	15.867	538.122	15.8161	552.446
15.8254	529.453	15.8601	534.318	15.875	568.724	15.824	523.211
15.8334	532.441	15.8681	534.343	15.883	538.712	15.8321	559.837
15.8414	501.947	15.8761	534.367	15.891	552.125	15.84	511.075
15.8494	497.483	15.8841	534.392	15.899	530.118	15.8481	523.708
15.8574	564.381	15.8921	534.416	15.907	541.583	15.856	520.232
15.8654	542.77	15.9001	534.441	15.915	526.988	15.8641	488.907
15.8734	561.418	15.9081	534.465	15.923	528.159	15.872	559.687
15.8814	530.044	15.9161	534.49	15.931	547.114	15.8801	557.435
15.8894	516.455	15.9241	534.514	15.939	562.688	15.888	541.884
15.8974	505.971	15.9321	534.539	15.947	563.235	15.8961	548.075
15.9054	495.91	15.9401	534.563	15.955	543.33	15.904	555.294
15.9134	512.074	15.9481	534.588	15.963	533.581	15.9121	556.929
15.9214	516.635	15.9561	534.612	15.971	528.36	15.92	518.027
15.9294	535.109	15.9641	534.637	15.979	541.593	15.9281	514.661
15.9374	532.462	15.9721	534.661	15.987	554.657	15.936	520.609
15.9454	524.393	15.9801	534.686	15.995	552.22	15.9441	505.691
15.9534	527.56	15.9881	534.71	16.003	552.22	15.952	523.496
15.9614	503.764	15.9961	534.735	16.011	554.017	15.9601	533.19
15.9694	513.847	16.0041	534.759	16.019	562.875	15.968	531.233
15.9774	521.919	16.0121	534.784	16.027	568.3	15.9761	552.617
15.9854	539.743	16.0201	534.808	16.035	546.47	15.984	532.333
15.9934	498.201	16.0281	534.833	16.043	536.219	15.9921	580.945
16.0014	499.21	16.0361	534.857	16.051	512.089	16.0001	533.03
16.0094	485.294	16.0441	534.881	16.059	547.996	16.0081	507.689
16.0174	501.46	16.0521	534.906	16.067	550.899	16.016	558.767
16.0254	570.323	16.0601	534.931	16.075	529.102	16.024	511.121
16.0334	512.445	16.0681	534.955	16.083	537.948	16.0321	537.431
16.0414	519.286	16.0761	534.98	16.091	546.994	16.0401	551.351
16.0494	519.811	16.0841	535.004	16.099	581.291	16.048	539.798
16.0574	512.148	16.0921	535.028	16.107	557.427	16.056	496.155
16.0654	559.174	16.1001	535.053	16.115	548.461	16.0641	532.041
16.0734	511.829	16.1081	535.077	16.123	576.556	16.0721	539.455
16.0814	492.813	16.1161	535.102	16.131	592.571	16.08	551.62
16.0894	523.4	16.1241	535.126	16.139	538.329	16.088	525.803
16.0974	532.379	16.1321	535.151	16.147	536.917	16.0961	522.243
16.1054	515.698	16.1401	535.175	16.155	541.372	16.1041	545.552
16.1134	544.313	16.1481	535.2	16.163	533.581	16.112	546.706
16.1214	552.304	16.1561	535.224	16.171	554.924	16.12	524.374
16.1294	535.372	16.1641	535.249	16.179	567.193	16.1281	532.024
16.1374	529.538	16.1721	535.273	16.187	543.435	16.1361	539.618
16.1454	510.732	16.1801	535.298	16.195	538.394	16.1441	520.415
16.1534	497.445	16.1881	535.322	16.203	552.301	16.152	513.975
16.1614	487.753	16.1961	535.347	16.211	538.998	16.16	505.178
16.1694	511.456	16.2041	535.371	16.219	538.702	16.1681	546.712
16.1774	468.792	16.2121	535.396	16.227	496.348	16.1761	519.981
16.1854	507.089	16.2201	535.42	16.235	500.972	16.184	539.73
16.1934	488.916	16.2281	535.445	16.243	544.554	16.192	546.408
16.2014	495.031	16.2361	535.469	16.251	552.751	16.2001	538.696
16.2094	518.856	16.2441	535.494	16.259	504.53	16.2081	542.696
16.2174	493.005	16.2521	535.518	16.267	580.215	16.216	538.244
16.2254	501.289	16.2601	535.543	16.275	531.548	16.224	560.493
16.2334	514.012	16.2681	535.567	16.283	528.971	16.2321	536.174
16.2414	527.12	16.2761	535.592	16.291	521.048	16.2401	525.623
16.2494	510.378	16.2841	535.616	16.299	546.59	16.248	555.167
16.2574	523.966	16.2921	535.641	16.307	555.893	16.256	511.429
16.2654	535.784	16.3001	535.665	16.315	570.968	16.2641	517.26
16.2734	509.761	16.3081	535.69	16.323	549.735	16.2721	521.206
16.2814	521.069	16.3161	535.714	16.331	547.473	16.28	519.93
16.2894	525.185	16.3241	535.739	16.339	552.22	16.288	536.713
16.2974	530.246	16.3321	535.763	16.347	557.573	16.2961	534.401
16.3054	496.104	16.3401	535.788	16.355	539.709	16.3041	534.074
16.3134	483.494	16.3481	535.812	16.363	535.555	16.312	523.155
16.3214	518.748	16.3561	535.837	16.371	546.062	16.32	505.688
16.3294	516.386	16.3641	535.861	16.379	521.959	16.3281	530.944
16.3374	506.87	16.3721	535.885	16.387	528.561	16.3361	561.659
16.3454	521.657	16.3801	535.91	16.395	573.866	16.344	545.904
16.3534	510.415	16.3881	535.934	16.403	545.02	16.352	527.008
16.3614	498.276	16.3961	535.959	16.411	544.601	16.3601	565.819
16.3694	505.059	16.4041	535.984	16.419	557.834	16.3681	544.963
16.3774	514.233	16.4121	536.008	16.427	522.536	16.376	536.342
16.3854	484.473	16.4201	536.032	16.435	537.752	16.384	552.22
16.3934	528.198	16.4281	536.057	16.443	534.367	16.3921	552.485
16.4014	515.075	16.4361	536.081	16.451	547.659	16.4001	556.672
16.4094	502.121	16.4441	536.106	16.459	556.659	16.408	538.748
16.4174	514.414	16.4521	536.13	16.467	539.669	16.416	534.033
16.4254	483.642	16.4601	536.155	16.475	509.861	16.4241	541.805
16.4334	513.521	16.4681	536.179	16.483	593.82	16.4321	527.271
16.4414	516.167	16.4761	536.204	16.491	537.769	16.44	495.546
16.4494	508.522	16.4841	536.228	16.499	555.28	16.448	544.083
16.4574	509.451	16.4921	536.253	16.507	563.008	16.4561	548.199
16.4654	516.846	16.5001	536.277	16.515	561.659	16.4641	518.189
16.4734	502.782	16.5081	536.302	16.523	567.664	16.472	541.189
16.4814	511.379	16.5161	536.326	16.531	579.665	16.48	537.047
16.4894	524.501	16.5241	536.351	16.539	572.672	16.4881	510.063
16.4974	533.678	16.5321	536.375	16.547	549.861	16.4961	510.829
16.5054	540.719	16.5401	536.4	16.555	536.078	16.504	534.736
16.5134	528.62	16.5481	536.424	16.563	551.294	16.512	562.144
16.5214	520.527	16.5561	536.449	16.571	568.951	16.5201	551.604
16.5294	525.922	16.5641	536.473	16.579	546.095	16.5281	527.684
16.5374	521.138	16.5721	536.498	16.587	520.419	16.536	558.919
16.5454	519.884	16.5801	536.522	16.595	516.39	16.544	552.22
16.5534	506.338	16.5881	536.547	16.603	540.44	16.5521	548.52
16.5614	510.671	16.5961	536.571	16.611	564.867	16.5601	532.085
16.5694	531.928	16.6041	536.596	16.619	551.385	16.568	521.663
16.5774	518.412	16.6121	536.62	16.627	514.673	16.576	503.84
16.5854	502.32	16.6201	536.645	16.635	560.805	16.5841	530.07
16.5934	515.274	16.6281	536.669	16.643	533.92	16.5921	556.84
16.6014	515.262	16.6361	536.693	16.651	542.395	16.6	508.764
16.6094	531.881	16.6441	536.718	16.659	509.62	16.608	514.423
16.6174	537.584	16.6521	536.743	16.667	574.861	16.6161	519.196
16.6254	526.962	16.6601	536.767	16.675	573.877	16.6241	546.577
16.6334	513.74	16.6681	536.792	16.683	567.46	16.632	544.923
16.6414	527.571	16.6761	536.816	16.691	587.722	16.64	539.433
16.6494	496.086	16.6841	536.841	16.699	575.247	16.6481	522.275
16.6574	527.051	16.6921	536.865	16.707	536.157	16.6561	527.323
16.6654	502.644	16.7001	536.889	16.715	548.206	16.664	553.585
16.6734	463.536	16.7081	536.914	16.723	545.191	16.672	517.201
16.6814	473.894	16.7161	536.938	16.731	553.604	16.6801	520.123
16.6894	494.925	16.7241	536.963	16.739	564.659	16.6881	543.588
16.6974	505.684	16.7321	536.987	16.747	537.989	16.696	541.248
16.7054	514.332	16.7401	537.012	16.755	528.95	16.704	549.507
16.7134	519.811	16.7481	537.036	16.763	541.215	16.7121	528.486
16.7214	510.029	16.7561	537.061	16.771	532.484	16.7201	516.409
16.7294	498.173	16.7641	537.085	16.779	527.383	16.728	529.092
16.7374	527.51	16.7721	537.11	16.787	552.88	16.736	528.971
16.7454	533.164	16.7801	537.134	16.795	567.697	16.7441	526.453
16.7534	510.732	16.7881	537.159	16.803	544.47	16.7521	516.548
16.7614	509.961	16.7961	537.183	16.811	502.796	16.76	524.05
16.7694	503.258	16.8041	537.208	16.819	550.661	16.768	520.324
16.7774	528.428	16.8121	537.232	16.827	524.88	16.7761	528.848
16.7854	489.565	16.8201	537.257	16.835	560.573	16.7841	520.078
16.7934	500.775	16.8281	537.281	16.843	548.544	16.792	554.266
16.8014	525.976	16.8361	537.285	16.851	535.298	16.8	582.462
16.8094	536.762	16.8441	537.29	16.859	541.405	16.8081	499.906
16.8174	527.138	16.8521	537.294	16.867	550.354	16.8161	494.613
16.8254	524.381	16.8601	537.298	16.875	545.125	16.824	507.472
16.8334	498.74	16.8681	537.302	16.883	563.249	16.832	517.346
16.8414	497.367	16.8761	537.307	16.891	555.263	16.8401	535.323
16.8494	521.808	16.8841	537.311	16.899	521.491	16.8481	519.765
16.8574	536.302	16.8921	537.315	16.907	485.44	16.856	514.209
16.8654	489.908	16.9001	537.319	16.915	512.782	16.864	517.449
16.8734	489.411	16.9081	537.323	16.923	526.763	16.8721	522.154
16.8814	531.092	16.9161	537.327	16.931	531.73	16.8801	522.663
16.8894	527.832	16.9241	537.332	16.939	549.936	16.888	507.747
16.8974	519.93	16.9321	537.336	16.947	542.461	16.896	500.737
16.9054	530.587	16.9401	537.34	16.955	552.251	16.9041	519.957
16.9134	538.886	16.9481	537.344	16.963	534.86	16.9121	548.889
16.9214	502.907	16.9561	537.348	16.971	520.936	16.92	547.611
16.9294	495.672	16.9641	537.353	16.979	539.286	16.928	535.603
16.9374	506.222	16.9721	537.357	16.987	542.86	16.9361	536.916
16.9454	510.605	16.9801	537.361	16.995	544.543	16.9441	514.565
16.9534	537.317	16.9881	537.365	17.003	553.025	16.952	574.866
16.9614	471.164	16.9961	537.369	17.011	508.785	16.96	559.599
16.9694	479.513	17.0041	537.374	17.019	580.172	16.9681	502.22
16.9774	483.861	17.0121	537.378	17.027	518.704	16.9761	549.784
16.9854	516.473	17.0201	537.382	17.035	527.694	16.984	522.83
16.9934	531.711	17.0281	537.386	17.043	557.221	16.992	555.978
17.0014	537.385	17.0361	537.39	17.051	577.368	17.0001	508.75
17.0094	502.958	17.0441	537.395	17.059	555.003	17.0081	554.973
17.0174	543.526	17.0521	537.399	17.067	561.436	17.016	529.99
17.0254	555.108	17.0601	537.403	17.075	553.307	17.024	534.415
17.0334	525.196	17.0681	537.407	17.083	556.733	17.0321	552.024
17.0414	497.239	17.0761	537.411	17.091	561.787	17.0401	537.235
17.0494	498.486	17.0841	537.416	17.099	567.051	17.048	532.213
17.0574	525.411	17.0921	537.42	17.107	551.487	17.056	548.014
17.0654	523.073	17.1001	537.424	17.115	535.808	17.0641	532.533
17.0734	523.997	17.1081	537.428	17.123	534.28	17.0721	516.318
17.0814	535.786	17.1161	537.432	17.131	545.69	17.08	536.322
17.0894	507.551	17.1241	537.437	17.139	549.811	17.088	537.732
17.0974	498.96	17.1321	537.441	17.147	525.093	17.0961	529.886
17.1054	498.952	17.1401	537.445	17.155	560.882	17.1041	560.013
17.1134	509.191	17.1481	537.449	17.163	570.101	17.112	563.939
17.1214	489.195	17.1561	537.453	17.171	566.409	17.12	512.084
17.1294	499.197	17.1641	537.458	17.179	567.753	17.1281	536.911
17.1374	533.874	17.1721	537.462	17.187	571.483	17.1361	528.641
17.1454	495.337	17.1801	537.466	17.195	530.789	17.1441	525.929
17.1534	538.639	17.1881	537.47	17.203	561.537	17.152	552.528
17.1614	570.205	17.1961	537.474	17.211	552.498	17.16	575.267
17.1694	532.016	17.2041	537.479	17.219	543.535	17.1681	549.581
17.1774	500.901	17.2121	537.483	17.227	576.427	17.1761	539.28
17.1854	516.381	17.2201	537.487	17.235	589.069	17.184	488.92
17.1934	530.83	17.2281	537.491	17.243	533.924	17.192	541.478
17.2014	512.854	17.2361	537.495	17.251	533.751	17.2001	549.808
17.2094	509.447	17.2441	537.5	17.259	534.9	17.2081	564.438
17.2174	520.029	17.2521	537.504	17.267	552.588	17.216	574.53
17.2254	536.023	17.2601	537.508	17.275	535.296	17.224	534.871
17.2334	526.65	17.2681	537.512	17.283	536.092	17.2321	518.749
17.2414	500.62	17.2761	537.516	17.291	547.53	17.2401	519.413
17.2494	525.305	17.2841	537.52	17.299	557.139	17.248	526.908
17.2574	538.246	17.2921	537.525	17.307	553.445	17.256	551.174
17.2654	508.851	17.3001	537.529	17.315	536.279	17.2641	560.49
17.2734	499.542	17.3081	537.533	17.323	544.096	17.2721	545.24
17.2814	501.974	17.3161	537.537	17.331	555.544	17.28	530.647
17.2894	531.645	17.3241	537.542	17.339	541.514	17.288	539.314
17.2974	529.206	17.3321	537.546	17.347	541.669	17.2961	566.647
17.3054	492.787	17.3401	537.55	17.355	548.413	17.3041	534.453
17.3134	466.584	17.3481	537.554	17.363	541.341	17.312	519.194
17.3214	510.194	17.3561	537.558	17.371	577.373	17.32	518.552
17.3294	507.613	17.3641	537.562	17.379	551.503	17.3281	543.938
17.3374	523.917	17.3721	537.539	17.387	544.643	17.3361	555.206
17.3454	510.848	17.3801	537.516	17.395	594.88	17.344	506.654
17.3534	493.842	17.3881	537.493	17.403	554.55	17.352	563.46
17.3614	550.932	17.3961	537.469	17.411	595.728	17.3601	540.848
17.3694	552.861	17.4041	537.446	17.419	558.755	17.3681	514.473
17.3774	536.913	17.4121	537.423	17.427	567.789	17.376	552.555
17.3854	505.417	17.4201	537.399	17.435	524.231	17.384	550.783
17.3934	517.228	17.4281	537.376	17.443	551.722	17.3921	533.866
17.4014	508.672	17.4361	537.353	17.451	550.076	17.4001	503.892
17.4094	504.655	17.4441	537.329	17.459	530.831	17.408	516.351
17.4174	487.358	17.4521	537.306	17.467	547.059	17.416	506.974
17.4254	490.331	17.4601	537.283	17.475	556.445	17.4241	531.89
17.4334	518.4	17.4681	537.259	17.483	542.465	17.4321	535.006
17.4414	526.961	17.4761	537.236	17.491	565.615	17.44	535.214
17.4494	515.834	17.4841	537.213	17.499	575.088	17.448	549.358
17.4574	518.066	17.4921	537.189	17.507	550.423	17.4561	522.876
17.4654	509.989	17.5001	537.166	17.515	553.379	17.4641	507.815
17.4734	487.648	17.5081	537.143	17.523	546.965	17.472	512.138
17.4814	503.369	17.5161	537.119	17.531	558.856	17.48	521.409
17.4894	488.257	17.5241	537.096	17.539	540.434	17.4881	532.138
17.4974	540.801	17.5321	537.073	17.547	544.979	17.4961	514.067
17.5054	508.219	17.5401	537.049	17.555	540.199	17.504	530.918
17.5134	494.122	17.5481	537.026	17.563	577.077	17.512	545.624
17.5214	505.843	17.5561	537.003	17.571	542.984	17.5201	567.722
17.5294	497.375	17.5641	536.98	17.579	542.919	17.5281	506.222
17.5374	505.954	17.5721	536.956	17.587	547.39	17.536	506.222
17.5454	548.883	17.5801	536.933	17.595	543.199	17.544	527.321
17.5534	515.509	17.5881	536.909	17.603	567.918	17.5521	574.812
17.5614	507.049	17.5961	536.886	17.611	567.291	17.5601	568.805
17.5694	513.452	17.6041	536.863	17.619	566.409	17.568	529.138
17.5774	471.853	17.6121	536.84	17.627	566.409	17.576	526.747
17.5854	489.233	17.6201	536.816	17.635	587.074	17.5841	559.132
17.5934	520.157	17.6281	536.793	17.643	532.548	17.5921	536.779
17.6014	546.573	17.6361	536.77	17.651	536.484	17.6	528.48
17.6094	521.907	17.6441	536.746	17.659	545.942	17.608	528.181
17.6174	497.263	17.6521	536.723	17.667	530.682	17.6161	519.417
17.6254	492.919	17.6601	536.7	17.675	540.839	17.6241	501.887
17.6334	515.551	17.6681	536.676	17.683	535.709	17.632	519.869
17.6414	524.728	17.6761	536.653	17.691	516.42	17.64	541.462
17.6494	497.829	17.6841	536.63	17.699	538.327	17.6481	521.521
17.6574	516.826	17.6921	536.606	17.707	550.824	17.6561	527.431
17.6654	539.677	17.7001	536.583	17.715	541.293	17.664	525.793
17.6734	532.723	17.7081	536.56	17.723	567.667	17.672	518.72
17.6814	509.168	17.7161	536.536	17.731	552.17	17.6801	546.593
17.6894	529.466	17.7241	536.513	17.739	538.874	17.6881	508.413
17.6974	489.431	17.7321	536.49	17.747	565.412	17.696	517.25
17.7054	526.895	17.7401	536.466	17.755	556.929	17.704	498.635
17.7134	500.55	17.7481	536.443	17.763	556.771	17.7121	515.262
17.7214	466.848	17.7561	536.42	17.771	552.262	17.7201	515.262
17.7294	521.4	17.7641	536.396	17.779	534.541	17.728	515.262
17.7374	524.501	17.7721	536.373	17.787	567.769	17.736	519.502
17.7454	528.344	17.7801	536.35	17.795	550.759	17.7441	515.883
17.7534	506.613	17.7881	536.327	17.803	566.942	17.7521	553.346
17.7614	537.373	17.7961	536.303	17.811	578.649	17.76	536.221
17.7694	527.259	17.8041	536.28	17.819	591.616	17.768	556.639
17.7774	494.968	17.8121	536.256	17.827	591.952	17.7761	569.715
17.7854	486.842	17.8201	536.233	17.835	556.466	17.7841	558.844
17.7934	513.059	17.8281	536.21	17.843	555.354	17.792	546.529
17.8014	526.496	17.8361	536.187	17.851	571.945	17.8	517.195
17.8094	514.885	17.8441	536.163	17.859	534.809	17.8081	518.677
17.8174	508.388	17.8521	536.14	17.867	519.165	17.8161	544.939
17.8254	502.888	17.8601	536.117	17.875	557.352	17.824	546.087
17.8334	510.872	17.8681	536.093	17.883	574.206	17.832	540.171
17.8414	525.344	17.8761	536.07	17.891	553.061	17.8401	531.528
17.8494	504.523	17.8841	536.047	17.899	524.081	17.8481	519.253
17.8574	504.754	17.8921	536.023	17.907	534.819	17.856	529.654
17.8654	491.499	17.9001	536	17.915	540.431	17.864	517.751
17.8734	503.374	17.9081	535.959	17.923	542.472	17.8721	558.659
17.8814	514.574	17.9161	535.918	17.931	527.664	17.8801	566.409
17.8894	535.539	17.9241	535.878	17.939	570.067	17.888	563.667
17.8974	509.753	17.9321	535.837	17.947	518.054	17.896	537.958
17.9054	493.199	17.9401	535.796	17.955	566.251	17.9041	533.534
17.9134	514.694	17.9481	535.756	17.963	543.703	17.9121	520.35
17.9214	515.262	17.9561	535.715	17.971	555.903	17.92	515.593
17.9294	519.286	17.9641	535.674	17.979	561.113	17.928	511.255
17.9374	535.3	17.9721	535.633	17.987	522.6	17.9361	503.156
17.9454	502.04	17.9801	535.593	17.995	526.339	17.9441	531.009
17.9534	509.803	17.9881	535.552	18.003	571.835	17.952	517.414
17.9614	512.026	17.9961	535.511	18.011	541.879	17.96	543.726
17.9694	489.813	18.0041	535.471	18.019	572.028	17.9681	544.358
17.9774	507.88	18.0121	535.43	18.027	589.348	17.9761	521.044
17.9854	521.701	18.0201	535.389	18.035	557.806	17.984	521.431
17.9934	514.872	18.0281	535.348	18.043	535.692	17.992	546.752
18.0014	510.732	18.0361	535.308	18.051	526.678	18.0001	540.679
18.0094	519.219	18.0441	535.267	18.059	519.93	18.0081	526.249
18.0174	512.073	18.0521	535.226	18.067	545.193	18.016	551.228
18.0254	491.701	18.0601	535.185	18.075	573.633	18.024	558.405
18.0334	501.722	18.0681	535.145	18.083	577.683	18.0321	536.668
18.0414	505.675	18.0761	535.104	18.091	601.743	18.0401	540.368
18.0494	503.984	18.0841	535.063	18.099	580.778	18.048	522.1
18.0574	537.268	18.0921	535.022	18.107	574.968	18.056	549.377
18.0654	529.18	18.1001	534.982	18.115	553.738	18.0641	521.285
18.0734	511.23	18.1081	534.941	18.123	557.372	18.0721	532.403
18.0814	545.428	18.1161	534.9	18.131	522.664	18.08	555.51
18.0894	518.768	18.1241	534.86	18.139	504.357	18.088	538.676
18.0974	488.675	18.1321	534.819	18.147	580.043	18.0961	552.089
18.1054	513.866	18.1401	534.778	18.155	608.536	18.1041	512.886
18.1134	503.126	18.1481	534.737	18.163	540.933	18.112	502.698
18.1214	494.034	18.1561	534.697	18.171	553.732	18.12	553.453
18.1294	503.815	18.1641	534.656	18.179	549.218	18.1281	531.074
18.1374	534.72	18.1721	534.615	18.187	584.708	18.1361	527.951
18.1454	532.649	18.1801	534.574	18.195	549.931	18.1441	563.524
18.1534	519.594	18.1881	534.534	18.203	530.509	18.152	537.193
18.1614	509.384	18.1961	534.493	18.211	547.149	18.16	519.811
18.1694	528.482	18.2041	534.452	18.219	542.743	18.1681	545.237
18.1774	529.838	18.2121	534.411	18.227	562.974	18.1761	548.412
18.1854	515.185	18.2201	534.371	18.235	556.145	18.184	573.302
18.1934	542.042	18.2281	534.33	18.243	524.575	18.192	573.01
18.2014	553.408	18.2361	534.289	18.251	536.044	18.2001	548.465
18.2094	520.782	18.2441	534.249	18.259	562.554	18.2081	539.778
18.2174	515.379	18.2521	534.208	18.267	551.609	18.216	506.338
18.2254	516.671	18.2601	534.167	18.275	525.255	18.224	521.926
18.2334	525.967	18.2681	534.126	18.283	560.295	18.2321	547.016
18.2414	529.643	18.2761	534.086	18.291	589.907	18.2401	528.143
18.2494	499.961	18.2841	534.045	18.299	573.936	18.248	557.057
18.2574	564.016	18.2921	534.004	18.307	578.998	18.256	553.673
18.2654	519.371	18.3001	533.963	18.315	544.214	18.2641	533.581
18.2734	516.758	18.3081	533.923	18.323	596.856	18.2721	535.103
18.2814	542.34	18.3161	533.882	18.331	538.893	18.28	561.51
18.2894	490.179	18.3241	533.841	18.339	584.276	18.288	539.058
18.2974	480.229	18.3321	533.8	18.347	594.615	18.2961	542.519
18.3054	499.165	18.3401	533.76	18.355	569.761	18.3041	542.86
18.3134	513.116	18.3481	533.719	18.363	542.681	18.312	531.173
18.3214	511.76	18.3561	533.678	18.371	568.504	18.32	555.211
18.3294	531.518	18.3641	533.638	18.379	565.144	18.3281	565.252
18.3374	521.829	18.3721	533.597	18.387	571.873	18.3361	536.409
18.3454	506.181	18.3801	533.556	18.395	569.552	18.344	527.462
18.3534	504.555	18.3881	533.515	18.403	554.542	18.352	523.213
18.3614	516.982	18.3961	533.475	18.411	531.407	18.3601	536.178
18.3694	542.073	18.4041	533.434	18.419	550.336	18.3681	555.21
18.3774	531.528	18.4121	533.393	18.427	585.666	18.376	531.639
18.3854	527.304	18.4201	533.352	18.435	569.149	18.384	535.757
18.3934	546.519	18.4281	533.312	18.443	544.16	18.3921	548.966
18.4014	539.946	18.4361	533.271	18.451	543.54	18.4001	509.048
18.4094	527.781	18.4441	533.2	18.459	536.659	18.408	537.306
18.4174	509.059	18.4521	533.128	18.467	545.522	18.416	565.465
18.4254	530.474	18.4601	533.057	18.475	532.504	18.4241	482.943
18.4334	504.403	18.4681	532.986	18.483	547.642	18.4321	505.833
18.4414	500.151	18.4761	532.914	18.491	561.142	18.44	555.421
18.4494	519.616	18.4841	532.843	18.499	536.332	18.448	548.637
18.4574	548.876	18.4921	532.772	18.507	558.493	18.4561	555.295
18.4654	506.519	18.5001	532.701	18.515	575.655	18.4641	533.581
18.4734	515.174	18.5081	532.629	18.523	566.501	18.472	533.581
18.4814	493.987	18.5161	532.558	18.531	561.908	18.48	551.245
18.4894	500.886	18.5241	532.487	18.539	574.61	18.4881	531.178
18.4974	509.611	18.5321	532.415	18.547	547.538	18.4961	553.211
18.5054	503.352	18.5401	532.344	18.555	546.69	18.504	530.238
18.5134	512.25	18.5481	532.273	18.563	558.514	18.512	524.381
18.5214	518.605	18.5561	532.201	18.571	568.654	18.5201	521.023
18.5294	535.89	18.5641	532.13	18.579	574.625	18.5281	526.272
18.5374	539.839	18.5721	532.059	18.587	536.521	18.536	517.119
18.5454	532.6	18.5801	531.987	18.595	520.799	18.544	544.538
18.5534	521.231	18.5881	531.916	18.603	542.757	18.5521	558.398
18.5614	517.755	18.5961	531.845	18.611	542.457	18.5601	562.246
18.5694	522.003	18.6041	531.774	18.619	549.212	18.568	564.345
18.5774	522.384	18.6121	531.702	18.627	573.271	18.576	548.75
18.5854	512.683	18.6201	531.631	18.635	581.682	18.5841	538.21
18.5934	495.487	18.6281	531.56	18.643	606.125	18.5921	526.96
18.6014	500.86	18.6361	531.488	18.651	606.649	18.6	514.8
18.6094	530.882	18.6441	531.417	18.659	547.874	18.608	528.695
18.6174	522.143	18.6521	531.346	18.667	561.659	18.6161	525.658
18.6254	558.248	18.6601	531.274	18.675	563.386	18.6241	561.659
18.6334	544.285	18.6681	531.203	18.683	569.985	18.632	556.604
18.6414	545.215	18.6761	531.132	18.691	559.398	18.64	526.163
18.6494	481.26	18.6841	531.061	18.699	537.713	18.6481	540.647
18.6574	510.286	18.6921	530.989	18.707	529.497	18.6561	502.298
18.6654	472.112	18.7001	530.918	18.715	574.497	18.664	550.639
18.6734	507.901	18.7081	530.847	18.723	528.315	18.672	565.489
18.6814	551.556	18.7161	530.775	18.731	578.486	18.6801	562.212
18.6894	525.711	18.7241	530.704	18.739	530.269	18.6881	553.72
18.6974	512.562	18.7321	530.633	18.747	549.448	18.696	578.878
18.7054	528.123	18.7401	530.562	18.755	567.83	18.704	549.907
18.7134	543.532	18.7481	530.49	18.763	534.532	18.7121	541.528
18.7214	513.81	18.7561	530.419	18.771	541.551	18.7201	542.86
18.7294	500.07	18.7641	530.348	18.779	540.511	18.728	542.86
18.7374	499.228	18.7721	530.276	18.787	533.702	18.736	556.779
18.7454	514.486	18.7801	530.205	18.795	536.095	18.7441	582.117
18.7534	538.261	18.7881	530.134	18.803	538.21	18.7521	566.737
18.7614	530.679	18.7961	530.062	18.811	551.124	18.76	538.21
18.7694	508.974	18.8041	529.991	18.819	568.52	18.768	538.333
18.7774	506.222	18.8121	529.92	18.827	576.56	18.7761	539.944
18.7854	510.711	18.8201	529.848	18.835	569.952	18.7841	526.329
18.7934	519.811	18.8281	529.777	18.843	547.695	18.792	507.211
18.8014	517.703	18.8361	529.706	18.851	574.848	18.8	545.28
18.8094	517.244	18.8441	529.635	18.859	576.001	18.8081	544.729
18.8174	542.86	18.8521	529.563	18.867	542.724	18.8161	513.096
18.8254	540.153	18.8601	529.492	18.875	563.097	18.824	507.111
18.8334	523.654	18.8681	529.421	18.883	538.908	18.832	544.103
18.8414	570.391	18.8761	529.349	18.891	547.053	18.8401	502.73
18.8494	543.276	18.8841	529.278	18.899	529.283	18.8481	528.811
18.8574	525.355	18.8921	529.207	18.907	550.994	18.856	520.294
18.8654	541.099	18.9001	529.135	18.915	560.759	18.864	574.966
18.8734	530.887	18.9081	529.064	18.923	565.754	18.8721	572.503
18.8814	495.823	18.9161	528.993	18.931	543.425	18.8801	583.136
18.8894	502.245	18.9241	528.922	18.939	582.593	18.888	538.032
18.8974	493.121	18.9321	528.85	18.947	560.224	18.896	544.826
18.9054	535.804	18.9401	528.779	18.955	503.561	18.9041	523.518
18.9134	547.92	18.9481	528.708	18.963	504.403	18.9121	547.006
18.9214	528.874	18.9561	528.636	18.971	537.688	18.92	546.489
18.9294	532.815	18.9641	528.565	18.979	568.332	18.928	528.39
18.9374	528.466	18.9721	528.494	18.987	575.771	18.9361	548.789
18.9454	500.387	18.9801	528.392	18.995	578.223	18.9441	544.515
18.9534	487.832	18.9881	528.29	19.003	583.499	18.952	527.31
18.9614	484.167	18.9961	528.188	19.011	542.644	18.96	548.402
18.9694	484.87	19.0041	528.086	19.019	499.781	18.9681	555.275
18.9774	520.773	19.0121	527.984	19.027	533.382	18.9761	550.897
18.9854	546.607	19.0201	527.882	19.035	545.352	18.984	531.779
18.9934	557.987	19.0281	527.78	19.043	547.019	18.992	500.568
19.0014	554.082	19.0361	527.678	19.051	535.749	19.0001	539.514
19.0094	517.423	19.0441	527.576	19.059	559.446	19.0081	523.236
19.0174	500.45	19.0521	527.474	19.067	520.174	19.016	515.262
19.0254	491.794	19.0601	527.372	19.075	565.4	19.024	513.826
19.0334	551.968	19.0681	527.27	19.083	547.379	19.0321	488.822
19.0414	529.708	19.0761	527.168	19.091	534.023	19.0401	527.684
19.0494	499.733	19.0841	527.066	19.099	516.741	19.048	533.36
19.0574	501.211	19.0921	526.964	19.107	507.277	19.056	509.415
19.0654	520.772	19.1001	526.862	19.115	537.022	19.0641	544.891
19.0734	513.488	19.1081	526.76	19.123	535.455	19.0721	511.928
19.0814	521.043	19.1161	526.659	19.131	547.661	19.08	522.309
19.0894	521.242	19.1241	526.557	19.139	542.357	19.088	566.032
19.0974	519.811	19.1321	526.455	19.147	557.115	19.0961	536.855
19.1054	516.955	19.1401	526.353	19.155	563.427	19.1041	538.464
19.1134	517.924	19.1481	526.251	19.163	572.847	19.112	530.593
19.1214	515.002	19.1561	526.149	19.171	586.164	19.12	535.439
19.1294	486.47	19.1641	526.047	19.179	557.408	19.1281	556.941
19.1374	486.491	19.1721	525.945	19.187	539.273	19.1361	530.159
19.1454	513.382	19.1801	525.843	19.195	570.841	19.1441	513.579
19.1534	510.849	19.1881	525.741	19.203	574.6	19.152	524.34
19.1614	509.244	19.1961	525.639	19.211	547.53	19.16	506.263
19.1694	515.412	19.2041	525.537	19.219	552.954	19.1681	538.936
19.1774	533.709	19.2121	525.435	19.227	567.576	19.1761	554.529
19.1854	518.093	19.2201	525.333	19.235	567.474	19.184	557.044
19.1934	510.012	19.2281	525.231	19.243	548.508	19.192	535.273
19.2014	507.813	19.2361	525.129	19.251	528.971	19.2001	519.279
19.2094	518.466	19.2441	525.027	19.259	531.052	19.2081	514.924
19.2174	502.867	19.2521	524.925	19.267	556.906	19.216	510.56
19.2254	533.362	19.2601	524.823	19.275	552.396	19.224	501.943
19.2334	511.945	19.2681	524.721	19.283	570.172	19.2321	558.477
19.2414	498.552	19.2761	524.619	19.291	554.034	19.2401	532.1
19.2494	504.983	19.2841	524.517	19.299	497.214	19.248	497.815
19.2574	488.11	19.2921	524.415	19.307	499.431	19.256	507.606
19.2654	497.766	19.3001	524.313	19.315	515.774	19.2641	493.375
19.2734	495.185	19.3081	524.212	19.323	536.73	19.2721	521.56
19.2814	489.75	19.3161	524.11	19.331	508.257	19.28	502.33
19.2894	511.738	19.3241	524.008	19.339	531.356	19.288	502.883
19.2974	499.997	19.3321	523.906	19.347	546.67	19.2961	513.595
19.3054	493.986	19.3401	523.804	19.355	542.86	19.3041	515.262
19.3134	515.928	19.3481	523.702	19.363	542.86	19.312	503.562
19.3214	535.617	19.3561	523.6	19.371	547.339	19.32	516.763
19.3294	521.156	19.3641	523.498	19.379	532.284	19.3281	545.021
19.3374	503.438	19.3721	523.396	19.387	531.785	19.3361	553.09
19.3454	527.899	19.3801	523.294	19.395	571.178	19.344	545.378
19.3534	542.86	19.3881	523.192	19.403	565.334	19.352	520.909
19.3614	533.242	19.3961	523.09	19.411	557.387	19.3601	537.412
19.3694	504.222	19.4041	522.988	19.419	556.675	19.3681	543.386
19.3774	501.336	19.4121	522.886	19.427	512.841	19.376	522.438
19.3854	516.084	19.4201	522.784	19.435	535.951	19.384	495.286
19.3934	494.639	19.4281	522.682	19.443	494.208	19.3921	513.922
19.4014	510.972	19.4361	522.58	19.451	508.413	19.4001	541.638
19.4094	515.844	19.4441	522.478	19.459	547.481	19.408	519.811
19.4174	569.384	19.4521	522.376	19.467	543.01	19.416	519.811
19.4254	502.785	19.4601	522.274	19.475	551.52	19.4241	554.156
19.4334	485.643	19.4681	522.172	19.483	531.819	19.4321	524.285
19.4414	514.087	19.4761	522.07	19.491	536.735	19.44	527.508
19.4494	498.276	19.4841	521.968	19.499	549.385	19.448	503.679
19.4574	506.342	19.4921	521.866	19.507	548.679	19.4561	521.203
19.4654	510.849	19.5001	521.764	19.515	531.158	19.4641	506.495
19.4734	529.143	19.5081	521.663	19.523	536.763	19.472	540.41
19.4814	535.306	19.5161	521.561	19.531	548.732	19.48	541.15
19.4894	522.868	19.5241	521.459	19.539	560.517	19.4881	518.305
19.4974	515.379	19.5321	521.357	19.547	553.765	19.4961	518.252
19.5054	506.266	19.5401	521.255	19.555	557.013	19.504	522.097
19.5134	513.866	19.5481	521.153	19.563	566.827	19.512	515.661
19.5214	539.363	19.5561	521.051	19.571	565.605	19.5201	529.882
19.5294	545.793	19.5641	520.949	19.579	553.774	19.5281	555.178
19.5374	530.911	19.5721	520.847	19.587	520.003	19.536	547.729
19.5454	512.749	19.5801	520.745	19.595	530.828	19.544	529.033
19.5534	524.515	19.5881	520.643	19.603	567.001	19.5521	519.765
19.5614	508.016	19.5961	520.541	19.611	528.108	19.5601	551.389
19.5694	500.968	19.6041	520.439	19.619	540.041	19.568	517.456
19.5774	521.418	19.6121	520.337	19.627	523.317	19.576	545.289
19.5854	528.937	19.6201	520.235	19.635	515.262	19.5841	494.475
19.5934	471.834	19.6281	520.133	19.643	516.275	19.5921	515.262
19.6014	501.39	19.6361	520.031	19.651	547.172	19.6	515.262
19.6094	527.629	19.6441	519.929	19.659	561.028	19.608	528.355
19.6174	504.35	19.6521	519.827	19.667	553.127	19.6161	500.31
19.6254	513.385	19.6601	519.725	19.675	497.239	19.6241	532.53
19.6334	500.527	19.6681	519.623	19.683	514.112	19.632	501.045
19.6414	511.348	19.6761	519.521	19.691	559.805	19.64	528.166
19.6494	502.057	19.6841	519.419	19.699	564.195	19.6481	508.169
19.6574	512.844	19.6921	519.317	19.707	532.741	19.6561	519.174
19.6654	508.089	19.7001	519.216	19.715	513.924	19.664	544.045
19.6734	504.568	19.7081	519.114	19.723	530.319	19.672	538.257
19.6814	516.453	19.7161	519.012	19.731	550.787	19.6801	523.811
19.6894	524.381	19.7241	518.91	19.739	544.77	19.6881	539.141
19.6974	509.287	19.7321	518.808	19.747	535.794	19.696	528.399
19.7054	498.769	19.7401	518.706	19.755	540.359	19.704	511.193
19.7134	497.475	19.7481	518.604	19.763	541.032	19.7121	530.783
19.7214	479.378	19.7561	518.502	19.771	534.972	19.7201	517.738
19.7294	478.992	19.7641	518.4	19.779	540.498	19.728	508.039
19.7374	508.248	19.7721	518.298	19.787	555.379	19.736	535.396
19.7454	519.366	19.7801	518.196	19.795	527.464	19.7441	501.567
19.7534	468.906	19.7881	518.094	19.803	540.736	19.7521	536.072
19.7614	538.21	19.7961	517.992	19.811	544.654	19.76	491.439
19.7694	533.896	19.8041	517.89	19.819	501.596	19.768	538.21
19.7774	492.692	19.8121	517.788	19.827	540.349	19.7761	539.319
19.7854	489.358	19.8201	517.686	19.835	493.503	19.7841	556.742
19.7934	582.449	19.8281	517.584	19.843	559.423	19.792	538.818
19.8014	537.488	19.8361	517.482	19.851	561.659	19.8	538.21
19.8094	505.482	19.8441	517.38	19.859	516.727	19.8081	538.21
19.8174	505.618	19.8521	517.278	19.867	537.832	19.8161	470.911
19.8254	509.818	19.8601	517.176	19.875	535.462	19.824	485.742
19.8334	480.646	19.8681	517.074	19.883	526.638	19.832	527.072
19.8414	522.127	19.8761	516.972	19.891	495.61	19.8401	515.434
19.8494	539.87	19.8841	516.87	19.899	523.516	19.8481	530.872
19.8574	501.45	19.8921	516.768	19.907	560.616	19.856	528.408
19.8654	492.527	19.9001	516.667	19.915	562.851	19.864	527.858
19.8734	514.003	19.9081	516.565	19.923	544.28	19.8721	543.679
19.8814	526.793	19.9161	516.463	19.931	538.337	19.8801	520.467
19.8894	510.432	19.9241	516.361	19.939	551.447	19.888	521.853
19.8974	488.383	19.9321	516.259	19.947	565.601	19.896	542.444
19.9054	491.682	19.9401	516.157	19.955	558.93	19.9041	505.276
19.9134	495.912	19.9481	516.055	19.963	535.292	19.9121	514.176
19.9214	499.245	19.9561	515.953	19.971	543.814	19.92	554.367
19.9294	506.56	19.9641	515.851	19.979	565.909	19.928	519.952
19.9374	477.829	19.9721	515.749	19.987	521.655	19.9361	512.661
19.9454	470.284	19.9801	515.647	19.995	537.323	19.9441	534.687
19.9534	469.075	19.9881	515.545	20.003	581.903	19.952	517.93
19.9614	489.697	19.9961	515.443	20.011	588.337	19.96	537.53
19.9694	506.786	20.0041	515.341	20.019	560.361	19.9681	529.402
19.9774	524.173	20.0121	515.239	20.027	520.292	19.9761	542.701
19.9854	482.117	20.0201	515.137	20.035	550.592	19.984	512.587
19.9934	483.55	20.0281	515.035	20.043	518.828	19.992	490.54
20.0014	476.432	20.0361	514.933	20.051	547.078	20.0001	543.339
20.0094	496.913	20.0441	514.831	20.059	556.073	20.0081	529.44
20.0174	533.633	20.0521	514.699	20.067	553.276	20.016	513.794
20.0254	560.251	20.0601	514.566	20.075	552.346	20.024	527.602
20.0334	500.422	20.0681	514.433	20.083	514.264	20.0321	559.547
20.0414	487.971	20.0761	514.301	20.091	508.926	20.0401	526.176
20.0494	489.217	20.0841	514.168	20.099	540.487	20.048	504.45
20.0574	479.152	20.0921	514.035	20.107	533.597	20.056	493.812
20.0654	498.422	20.1001	513.903	20.115	505.895	20.0641	519.488
20.0734	506.912	20.1081	513.77	20.123	488.816	20.0721	525.963
20.0814	508.547	20.1161	513.638	20.131	503.08	20.08	509.063
20.0894	529.092	20.1241	513.505	20.139	546.596	20.088	531.759
20.0974	513.216	20.1321	513.372	20.147	559.799	20.0961	531.611
20.1054	472.046	20.1401	513.24	20.155	546.094	20.1041	514.929
20.1134	466.164	20.1481	513.107	20.163	540.402	20.112	517.198
20.1214	519.461	20.1561	512.975	20.171	542.068	20.12	495.4
20.1294	496.962	20.1641	512.842	20.179	566.924	20.1281	494.859
20.1374	480.711	20.1721	512.709	20.187	542.479	20.1361	525.644
20.1454	514.406	20.1801	512.577	20.195	512.458	20.1441	536.238
20.1534	506.103	20.1881	512.444	20.203	528.139	20.152	559.601
20.1614	501.646	20.1961	512.312	20.211	511.5	20.16	520.124
20.1694	493.106	20.2041	512.179	20.219	587.836	20.1681	551.154
20.1774	492.813	20.2121	512.046	20.227	512.582	20.1761	513.864
20.1854	536.949	20.2201	511.914	20.235	555.111	20.184	530.882
20.1934	500.97	20.2281	511.781	20.243	538.216	20.192	545.413
20.2014	517.969	20.2361	511.648	20.251	522.608	20.2001	540.103
20.2094	493.903	20.2441	511.516	20.259	537.196	20.2081	534.718
20.2174	483.973	20.2521	511.383	20.267	519.996	20.216	533.581
20.2254	472.413	20.2601	511.25	20.275	498.856	20.224	497.565
20.2334	477.462	20.2681	511.118	20.283	532.99	20.2321	504.791
20.2414	481.41	20.2761	510.985	20.291	535.252	20.2401	533.272
20.2494	467.863	20.2841	510.853	20.299	517.348	20.248	532.856
20.2574	468.732	20.2921	510.72	20.307	510.753	20.256	528.97
20.2654	483.709	20.3001	510.587	20.315	512.539	20.2641	511.063
20.2734	488.383	20.3081	510.455	20.323	519.811	20.2721	498.801
20.2814	491.679	20.3161	510.322	20.331	523.211	20.28	526.64
20.2894	500.206	20.3241	510.19	20.339	528.971	20.288	535.175
20.2974	512.847	20.3321	510.057	20.347	527.778	20.2961	527.778
20.3054	521.25	20.3401	509.924	20.355	526.621	20.3041	523.268
20.3134	499.062	20.3481	509.792	20.363	537.325	20.312	517.987
20.3214	512.76	20.3561	509.659	20.371	550.002	20.32	509.308
20.3294	544.443	20.3641	509.526	20.379	537.797	20.3281	505.537
20.3374	517.834	20.3721	509.394	20.387	533.92	20.3361	529.625
20.3454	492.677	20.3801	509.261	20.395	538.496	20.344	481.38
20.3534	488.436	20.3881	509.129	20.403	547.419	20.352	537.514
20.3614	492.572	20.3961	508.996	20.411	495.795	20.3601	533.833
20.3694	521.435	20.4041	508.863	20.419	480.978	20.3681	508.995
20.3774	532.297	20.4121	508.731	20.427	522.081	20.376	541.767
20.3854	482.286	20.4201	508.598	20.435	521.48	20.384	536.121
20.3934	515.912	20.4281	508.466	20.443	559.634	20.3921	501.975
20.4014	509.13	20.4361	508.333	20.451	533.664	20.4001	522.803
20.4094	474.462	20.4441	508.2	20.459	507.332	20.408	505.441
20.4174	479.166	20.4521	508.068	20.467	487.388	20.416	519.215
20.4254	491.063	20.4601	507.935	20.475	487.587	20.4241	511.608
20.4334	456.723	20.4681	507.803	20.483	545.133	20.4321	499.891
20.4414	471.244	20.4761	507.67	20.491	556.157	20.44	530.434
20.4494	493.776	20.4841	507.537	20.499	540.069	20.448	537.038
20.4574	480.939	20.4921	507.405	20.507	526.392	20.4561	513.292
20.4654	504.299	20.5001	507.272	20.515	512.438	20.4641	523.331
20.4734	518.002	20.5081	507.139	20.523	542.984	20.472	525.48
20.4814	502.791	20.5161	507.007	20.531	531.608	20.48	501.105
20.4894	515.262	20.5241	506.874	20.539	524.67	20.4881	524.678
20.4974	518.303	20.5321	506.741	20.547	558.505	20.4961	530.116
20.5054	522.601	20.5401	506.609	20.555	496.577	20.504	508.394
20.5134	486.294	20.5481	506.476	20.563	498.393	20.512	536.946
20.5214	449.675	20.5561	506.344	20.571	535.781	20.5201	526.827
20.5294	492.356	20.5641	506.211	20.579	557.173	20.5281	509.33
20.5374	484.373	20.5721	506.078	20.587	561.317	20.536	565.94
20.5454	514.331	20.5801	505.946	20.595	512.554	20.544	504.013
20.5534	494.516	20.5881	505.782	20.603	527.587	20.5521	526.904
20.5614	500.675	20.5961	505.619	20.611	516.886	20.5601	516.886
20.5694	501.732	20.6041	505.456	20.619	522.912	20.568	542.331
20.5774	487.702	20.6121	505.292	20.627	517.237	20.576	518.346
20.5854	493.992	20.6201	505.129	20.635	529.072	20.5841	527.957
20.5934	536.35	20.6281	504.966	20.643	533.581	20.5921	520.551
20.6014	518.463	20.6361	504.802	20.651	546.043	20.6	518.304
20.6094	485.24	20.6441	504.639	20.659	526.365	20.608	543.174
20.6174	485.485	20.6521	504.476	20.667	532.208	20.6161	519.51
20.6254	500.067	20.6601	504.312	20.675	522.754	20.6241	502.507
20.6334	515.272	20.6681	504.149	20.683	510.743	20.632	533.755
20.6414	504.074	20.6761	503.985	20.691	515.79	20.64	521.788
20.6494	472.408	20.6841	503.822	20.699	537.698	20.6481	501.904
20.6574	478.536	20.6921	503.659	20.707	555.149	20.6561	525.11
20.6654	500.369	20.7001	503.495	20.715	527.374	20.664	516.716
20.6734	491.032	20.7081	503.332	20.723	539.015	20.672	534.394
20.6814	499.441	20.7161	503.168	20.731	534.623	20.6801	537.487
20.6894	508.034	20.7241	503.005	20.739	555.064	20.6881	512.636
20.6974	513.835	20.7321	502.842	20.747	559.052	20.696	536.027
20.7054	503.658	20.7401	502.678	20.755	514.17	20.704	521.771
20.7134	481.875	20.7481	502.515	20.763	477.243	20.7121	504.505
20.7214	454.715	20.7561	502.352	20.771	556.504	20.7201	538.634
20.7294	487.957	20.7641	502.188	20.779	543.033	20.728	552.048
20.7374	463.66	20.7721	502.025	20.787	516.776	20.736	517.29
20.7454	481.853	20.7801	501.861	20.795	519.368	20.7441	527.634
20.7534	465.378	20.7881	501.698	20.803	555.923	20.7521	525.144
20.7614	483.609	20.7961	501.535	20.811	527.449	20.76	520.645
20.7694	481.565	20.8041	501.371	20.819	498.891	20.768	541.289
20.7774	495.802	20.8121	501.208	20.827	512.582	20.7761	507.464
20.7854	495.694	20.8201	501.045	20.835	519.93	20.7841	492.925
20.7934	481.422	20.8281	500.881	20.843	519.811	20.792	487.092
20.8014	469.966	20.8361	500.718	20.851	533.747	20.8	513.967
20.8094	478.813	20.8441	500.555	20.859	537.645	20.8081	530.99
20.8174	490.796	20.8521	500.391	20.867	526.548	20.8161	519.615
20.8254	501.36	20.8601	500.228	20.875	519.811	20.824	517.242
20.8334	518.654	20.8681	500.065	20.883	527.803	20.832	530.388
20.8414	502.823	20.8761	499.901	20.891	541.861	20.8401	511.828
20.8494	473.016	20.8841	499.738	20.899	537.971	20.8481	478.639
20.8574	496.926	20.8921	499.574	20.907	519.811	20.856	501.094
20.8654	505.036	20.9001	499.411	20.915	529.615	20.864	513.856
20.8734	500.742	20.9081	499.248	20.923	555.886	20.8721	498.253
20.8814	501.415	20.9161	499.084	20.931	552.346	20.8801	499.456
20.8894	518.572	20.9241	498.921	20.939	548.42	20.888	492.052
20.8974	510.732	20.9321	498.757	20.947	520.176	20.896	515.689
20.9054	509.814	20.9401	498.594	20.955	483.547	20.9041	519.346
20.9134	492.808	20.9481	498.431	20.963	556.932	20.9121	510.889
20.9214	480.141	20.9561	498.267	20.971	543.461	20.92	515.226
20.9294	487.712	20.9641	498.104	20.979	538.565	20.928	545.068
20.9374	504.101	20.9721	497.941	20.987	526.025	20.9361	555.812
20.9454	487.567	20.9801	497.777	20.995	528.23	20.9441	514.412
20.9534	505.269	20.9881	497.614	21.003	558.766	20.952	542.83
20.9614	521.133	20.9961	497.451	21.011	566.538	20.96	534.828
20.9694	527.644	21.0041	497.287	21.019	552.989	20.9681	475.44
20.9774	495.969	21.0121	497.124	21.027	513.94	20.9761	503.987
20.9854	513.365	21.0201	496.96	21.035	505.689	20.984	517.56
20.9934	499.662	21.0281	496.797	21.043	529.586	20.992	502.993
21.0014	484.728	21.0361	496.634	21.051	540.346	21.0001	482.991
21.0094	490.607	21.0441	496.47	21.059	540.526	21.0081	481.794
21.0174	506.865	21.0521	496.307	21.067	526.177	21.016	519.865
21.0254	517.843	21.0601	496.144	21.075	506.338	21.024	554.291
21.0334	491.911	21.0681	495.98	21.083	518.069	21.0321	544.875
21.0414	479.53	21.0761	495.817	21.091	539.734	21.0401	521.392
21.0494	484.628	21.0841	495.654	21.099	544.192	21.048	516.559
21.0574	481.759	21.0921	495.49	21.107	543.15	21.056	514.457
21.0654	505.35	21.1001	495.327	21.115	535.512	21.0641	498.157
21.0734	520.531	21.1081	495.163	21.123	551.518	21.0721	508.209
21.0814	521.78	21.1161	495	21.131	499.33	21.08	535.592
21.0894	498.673	21.1241	494.976	21.139	516.707	21.088	482.608
21.0974	459.242	21.1321	494.952	21.147	533.581	21.0961	521.061
21.1054	501.178	21.1401	494.927	21.155	533.581	21.1041	561.129
21.1134	476.68	21.1481	494.903	21.163	533.581	21.112	539.506
21.1214	471.29	21.1561	494.879	21.171	504.85	21.12	513.422
21.1294	505.246	21.1641	494.854	21.179	533.207	21.1281	526.529
21.1374	499.726	21.1721	494.83	21.187	526.911	21.1361	503.062
21.1454	507.694	21.1801	494.806	21.195	527.936	21.1441	486.97
21.1534	497.618	21.1881	494.782	21.203	515.623	21.152	493.699
21.1614	486.831	21.1961	494.757	21.211	523.424	21.16	503.553
21.1694	475.494	21.2041	494.733	21.219	534.947	21.1681	517.968
21.1774	486.815	21.2121	494.709	21.227	549.521	21.1761	513.409
21.1854	494.764	21.2201	494.685	21.235	554.284	21.184	493.727
21.1934	502.113	21.2281	494.661	21.243	537.772	21.192	504.944
21.2014	506.559	21.2361	494.636	21.251	513.707	21.2001	526.688
21.2094	515.554	21.2441	494.612	21.259	513.553	21.2081	524.996
21.2174	505.655	21.2521	494.588	21.267	530.775	21.216	509.245
21.2254	485.501	21.2601	494.563	21.275	520.915	21.224	505.422
21.2334	507.33	21.2681	494.539	21.283	500.121	21.2321	529.092
21.2414	463.644	21.2761	494.515	21.291	502.686	21.2401	520.609
21.2494	478.617	21.2841	494.491	21.299	496.775	21.248	496.279
21.2574	472.896	21.2921	494.466	21.307	510.732	21.256	499.267
21.2654	461.165	21.3001	494.442	21.315	517.136	21.2641	529.092
21.2734	456.088	21.3081	494.418	21.323	550.936	21.2721	526.845
21.2814	480.938	21.3161	494.394	21.331	493.954	21.28	508.323
21.2894	506.075	21.3241	494.369	21.339	515.605	21.288	546.934
21.2974	488.995	21.3321	494.345	21.347	555.501	21.2961	477.693
21.3054	468.321	21.3401	494.321	21.355	518.583	21.3041	487.482
21.3134	458.961	21.3481	494.297	21.363	539.568	21.312	528.189
21.3214	487.166	21.3561	494.272	21.371	535.083	21.32	518.228
21.3294	521.576	21.3641	494.248	21.379	522.628	21.3281	473.072
21.3374	508.579	21.3721	494.224	21.387	502.949	21.3361	498.86
21.3454	498.557	21.3801	494.2	21.395	513.283	21.344	517.183
21.3534	465.308	21.3881	494.175	21.403	519.811	21.352	544.6
21.3614	476.548	21.3961	494.151	21.411	481.125	21.3601	522.419
21.3694	465.167	21.4041	494.127	21.419	494.103	21.3681	523.107
21.3774	473.318	21.4121	494.103	21.427	532.263	21.376	520.93
21.3854	499.487	21.4201	494.078	21.435	531.391	21.384	519.836
21.3934	507.888	21.4281	494.054	21.443	526.076	21.3921	515.032
21.4014	491.623	21.4361	494.03	21.451	518.605	21.4001	502.07
21.4094	459.626	21.4441	494.006	21.459	507.409	21.408	503.804
21.4174	475.157	21.4521	493.981	21.467	522.885	21.416	489.787
21.4254	503.011	21.4601	493.957	21.475	513.391	21.4241	495.426
21.4334	496.614	21.4681	493.933	21.483	506.055	21.4321	482.786
21.4414	463.222	21.4761	493.909	21.491	535.556	21.44	494.707
21.4494	454.844	21.4841	493.884	21.499	537.105	21.448	503.146
21.4574	480.504	21.4921	493.86	21.507	506.222	21.4561	514.944
21.4654	454.901	21.5001	493.836	21.515	506.222	21.4641	544.886
21.4734	471.488	21.5081	493.812	21.523	505.682	21.472	511.658
21.4814	488.262	21.5161	493.787	21.531	484.379	21.48	537.968
21.4894	480.073	21.5241	493.763	21.539	492.321	21.4881	529.485
21.4974	515.857	21.5321	493.739	21.547	488.818	21.4961	516.609
21.5054	477.761	21.5401	493.714	21.555	535.184	21.504	530.999
21.5134	481.678	21.5481	493.69	21.563	491.306	21.512	522.457
21.5214	463.817	21.5561	493.666	21.571	496.729	21.5201	516.289
21.5294	473.77	21.5641	493.642	21.579	488.742	21.5281	535.449
21.5374	479.584	21.5721	493.618	21.587	521.334	21.536	493.266
21.5454	474.056	21.5801	493.593	21.595	541.339	21.544	499.672
21.5534	463.057	21.5881	493.569	21.603	528.942	21.5521	501.706
21.5614	472.548	21.5961	493.545	21.611	512.185	21.5601	505.411
21.5694	493.183	21.6041	493.521	21.619	515.639	21.568	476.738
21.5774	495.49	21.6121	493.496	21.627	522.325	21.576	459.462
21.5854	484.568	21.6201	493.472	21.635	521.793	21.5841	481.487
21.5934	471.12	21.6281	493.448	21.643	538.955	21.5921	485.697
21.6014	459.429	21.6361	493.423	21.651	537.677	21.6	489.926
21.6094	474.418	21.6441	493.399	21.659	491.57	21.608	497.028
21.6174	491.329	21.6521	493.375	21.667	491.898	21.6161	513.427
21.6254	454.774	21.6601	493.325	21.675	508.762	21.6241	521.663
21.6334	439.926	21.6681	493.274	21.683	526.32	21.632	485.938
21.6414	493.416	21.6761	493.224	21.691	489.253	21.64	509.836
21.6494	494.516	21.6841	493.173	21.699	469.917	21.6481	480.755
21.6574	467.193	21.6921	493.123	21.707	502.875	21.6561	533.814
21.6654	479.828	21.7001	493.073	21.715	524.168	21.664	537.547
21.6734	509.652	21.7081	493.022	21.723	498.203	21.672	456.596
21.6814	477.959	21.7161	492.972	21.731	518.069	21.6801	506.321
21.6894	475.322	21.7241	492.922	21.739	515.925	21.6881	502.926
21.6974	475.214	21.7321	492.871	21.747	507.689	21.696	497.988
21.7054	475.214	21.7401	492.821	21.755	517.027	21.704	479.732
21.7134	475.214	21.7481	492.771	21.763	544.197	21.7121	468.683
21.7214	469.159	21.7561	492.72	21.771	526.103	21.7201	448.492
21.7294	466.534	21.7641	492.67	21.779	485.628	21.728	460.925
21.7374	471.958	21.7721	492.619	21.787	507.171	21.736	470.864
21.7454	472.681	21.7801	492.569	21.795	523.638	21.7441	526.491
21.7534	507.327	21.7881	492.519	21.803	537.425	21.7521	529.212
21.7614	498.297	21.7961	492.468	21.811	522.683	21.76	492.848
21.7694	450.226	21.8041	492.418	21.819	515.563	21.768	496.492
21.7774	462.331	21.8121	492.368	21.827	509.641	21.7761	498.873
21.7854	467.618	21.8201	492.317	21.835	475.279	21.7841	493.428
21.7934	436.724	21.8281	492.267	21.843	515.231	21.792	506.156
21.8014	462.224	21.8361	492.216	21.851	539.141	21.8	520.47
21.8094	460.156	21.8441	492.166	21.859	519.622	21.8081	521.59
21.8174	447.104	21.8521	492.116	21.867	547.182	21.8161	488.519
21.8254	429.528	21.8601	492.065	21.875	488.383	21.824	500.682
21.8334	483.654	21.8681	492.015	21.883	489.396	21.832	472.863
21.8414	511.779	21.8761	491.964	21.891	498.225	21.8401	489.658
21.8494	468.19	21.8841	491.914	21.899	511.245	21.8481	506.733
21.8574	519.202	21.8921	491.864	21.907	524.314	21.856	519.744
21.8654	502.746	21.9001	491.813	21.915	507.24	21.864	506.984
21.8734	431.974	21.9081	491.763	21.923	506.222	21.8721	462.7
21.8814	471.777	21.9161	491.713	21.931	517.891	21.8801	487.885
21.8894	486.765	21.9241	491.662	21.939	516.098	21.888	511.133
21.8974	468.256	21.9321	491.612	21.947	515.379	21.896	487.776
21.9054	471.721	21.9401	491.562	21.955	518.588	21.9041	499.058
21.9134	484.28	21.9481	491.511	21.963	504.288	21.9121	541.132
21.9214	468.719	21.9561	491.461	21.971	517.741	21.92	527.093
21.9294	452.898	21.9641	491.411	21.979	475.992	21.928	508.127
21.9374	463.884	21.9721	491.36	21.987	460.177	21.9361	513.843
21.9454	461.845	21.9801	491.31	21.995	484.334	21.9441	501.24
21.9534	461.685	21.9881	491.259	22.003	518.835	21.952	496.699
21.9614	455.072	21.9961	491.209	22.011	503.32	21.96	512.811
21.9694	448.431	22.0041	491.159	22.019	467.271	21.9681	491.204
21.9774	470.565	22.0121	491.108	22.027	494.026	21.9761	456.643
21.9854	464.266	22.0201	491.058	22.035	479.584	21.984	470.212
21.9934	482.75	22.0281	491.007	22.043	483.172	21.992	483.888
22.0014	467.488	22.0361	490.957	22.051	494.778	22.0001	487.755
22.0094	468.567	22.0441	490.907	22.059	505.757	22.0081	535.456
22.0174	463.851	22.0521	490.856	22.067	525.624	22.016	480.177
22.0254	498.584	22.0601	490.806	22.075	530.75	22.024	486.984
22.0334	465.465	22.0681	490.756	22.083	500.623	22.0321	515.718
22.0414	445.54	22.0761	490.705	22.091	479.883	22.0401	523.95
22.0494	491.143	22.0841	490.655	22.099	518.401	22.048	468.562
22.0574	476.581	22.0921	490.604	22.107	458.803	22.056	482.619
22.0654	448.899	22.1001	490.554	22.115	515.994	22.0641	499.711
22.0734	438.152	22.1081	490.504	22.123	501.675	22.0721	505.492
22.0814	484.846	22.1161	490.453	22.131	493.726	22.08	492.046
22.0894	487.268	22.1241	490.403	22.139	499.521	22.088	475.207
22.0974	503.074	22.1321	490.353	22.147	505.033	22.0961	483.404
22.1054	498.779	22.1401	490.302	22.155	485.538	22.1041	462.389
22.1134	468.367	22.1481	490.252	22.163	486.203	22.112	449.415
22.1214	466.203	22.1561	490.202	22.171	472.52	22.12	449.415
22.1294	461.303	22.1641	490.151	22.179	469.608	22.1281	456.322
22.1374	464.506	22.1721	490.101	22.187	504.229	22.1361	488.68
22.1454	481.577	22.1801	490.05	22.195	514.569	22.1441	509.117
22.1534	475.022	22.1881	490	22.203	506.543	22.152	492.617
22.1614	454.385	22.1961	489.95	22.211	526.6	22.16	477.971
22.1694	455.118	22.2041	489.899	22.219	524.961	22.1681	478.183
22.1774	480.251	22.2121	489.849	22.227	492.243	22.1761	481.486
22.1854	474.028	22.2201	489.798	22.235	474.359	22.184	482.697
22.1934	477.951	22.2281	489.748	22.243	468.426	22.192	502.678
22.2014	456.457	22.2361	489.698	22.251	504.617	22.2001	491.988
22.2094	472.354	22.2441	489.647	22.259	470.372	22.2081	509.2
22.2174	482.123	22.2521	489.597	22.267	465.923	22.216	493.862
22.2254	458.676	22.2601	489.547	22.275	459.309	22.224	450.904
22.2334	483.607	22.2681	489.496	22.283	505.543	22.2321	500.997
22.2414	479.942	22.2761	489.446	22.291	502.101	22.2401	523.217
22.2494	479.584	22.2841	489.396	22.299	509.84	22.248	487.976
22.2574	490.938	22.2921	489.345	22.307	503.007	22.256	483.973
22.2654	430.269	22.3001	489.295	22.315	494.457	22.2641	502.122
22.2734	438.695	22.3081	489.244	22.323	489.5	22.2721	489.133
22.2814	473.527	22.3161	489.194	22.331	488.383	22.28	487.195
22.2894	474.953	22.3241	489.144	22.339	488.383	22.288	485.349
22.2974	465.288	22.3321	489.093	22.347	488.383	22.2961	486.82
22.3054	467.54	22.3401	489.043	22.355	488.495	22.3041	483.188
22.3134	447.103	22.3481	488.993	22.363	490.866	22.312	477.135
22.3214	457.209	22.3561	488.942	22.371	492.813	22.32	484.327
22.3294	465.542	22.3641	488.892	22.379	509.995	22.3281	486.526
22.3374	462.075	22.3721	488.841	22.387	511.525	22.3361	483.502
22.3454	483.973	22.3801	488.791	22.395	493.592	22.344	484.95
22.3534	482.448	22.3881	488.741	22.403	501.732	22.352	488.842
22.3614	491.851	22.3961	488.69	22.411	496.317	22.3601	504.853
22.3694	510.41	22.4041	488.64	22.419	486.292	22.3681	490.243
22.3774	483.118	22.4121	488.589	22.427	490.981	22.376	468.659
22.3854	477.27	22.4201	488.539	22.435	490.328	22.384	503.844
22.3934	463.659	22.4281	488.489	22.443	517.981	22.3921	489.857
22.4014	450.805	22.4361	488.438	22.451	504.58	22.4001	474.535
22.4094	503.939	22.4441	488.388	22.459	488.276	22.408	509.084
22.4174	457.965	22.4521	488.338	22.467	484.099	22.416	475.465
22.4254	462.072	22.4601	488.287	22.475	501.103	22.4241	509.473
22.4334	482.276	22.4681	488.237	22.483	469.282	22.4321	482.015
22.4414	472.446	22.4761	488.187	22.491	509.381	22.44	487.321
22.4494	463.741	22.4841	488.136	22.499	492.884	22.448	499.667
22.4574	476.013	22.4921	488.086	22.507	498.986	22.4561	487.626
22.4654	479.584	22.5001	488.036	22.515	478.529	22.4641	493.963
22.4734	437.496	22.5081	487.985	22.523	470.864	22.472	519.746
22.4814	445.462	22.5161	487.935	22.531	465.212	22.48	493.253
22.4894	452.618	22.5241	487.884	22.539	473.058	22.4881	477.941
22.4974	446.956	22.5321	487.834	22.547	474.514	22.4961	464.514
22.5054	461.365	22.5401	487.784	22.555	480.303	22.504	479.564
22.5134	466.745	22.5481	487.733	22.563	486.305	22.512	497.419
22.5214	454.069	22.5561	487.683	22.571	500.237	22.5201	500.945
22.5294	456.454	22.5641	487.632	22.579	501.474	22.5281	503.364
22.5374	464.946	22.5721	487.582	22.587	484.988	22.536	484.723
22.5454	451.319	22.5801	487.532	22.595	500.389	22.544	475.247
22.5534	438.038	22.5881	487.481	22.603	507.561	22.5521	485.224
22.5614	457.105	22.5961	487.431	22.611	528.076	22.5601	494.859
22.5694	440.976	22.6041	487.381	22.619	505.425	22.568	510.81
22.5774	443.616	22.6121	487.33	22.627	488.139	22.576	488.721
22.5854	458.039	22.6201	487.28	22.635	507.817	22.5841	471.648
22.5934	458.543	22.6281	487.229	22.643	483.354	22.5921	507.914
22.6014	467.147	22.6361	487.179	22.651	475.214	22.6	472.11
22.6094	488.067	22.6441	487.129	22.659	475.214	22.608	514.62
22.6174	451.639	22.6521	487.078	22.667	491.808	22.6161	494.094
22.6254	472.75	22.6601	487.028	22.675	492.925	22.6241	450.035
22.6334	431.565	22.6681	486.978	22.683	466.57	22.632	493.698
22.6414	451.729	22.6761	486.927	22.691	498.096	22.64	480.112
22.6494	474.662	22.6841	486.877	22.699	502.753	22.6481	465.177
22.6574	467.016	22.6921	486.827	22.707	498.583	22.6561	452.976
22.6654	480.213	22.7001	486.776	22.715	461.451	22.664	482.318
22.6734	452.411	22.7081	486.726	22.723	470.206	22.672	463.67
22.6814	466.212	22.7161	486.675	22.731	494.672	22.6801	490.142
22.6894	478.683	22.7241	486.625	22.739	496.852	22.6881	509.805
22.6974	453.231	22.7321	486.548	22.747	495.115	22.696	485.76
22.7054	438.775	22.7401	486.472	22.755	507.969	22.704	483.398
22.7134	450.159	22.7481	486.396	22.763	494.923	22.7121	480.266
22.7214	455.688	22.7561	486.319	22.771	460.658	22.7201	466.478
22.7294	451.101	22.7641	486.243	22.779	468.505	22.728	466.18
22.7374	463.537	22.7721	486.166	22.787	488.383	22.736	469.179
22.7454	466.534	22.7801	486.089	22.795	489.543	22.7441	521.742
22.7534	472.41	22.7881	486.013	22.803	492.925	22.7521	484.649
22.7614	489.699	22.7961	485.937	22.811	491.249	22.76	471.634
22.7694	468.936	22.8041	485.86	22.819	484.566	22.768	479.984
22.7774	432.752	22.8121	485.784	22.827	490.432	22.7761	507.476
22.7854	475.108	22.8201	485.707	22.835	509.53	22.7841	475.754
22.7934	471.16	22.8281	485.631	22.843	483.8	22.792	483.8
22.8014	513.67	22.8361	485.554	22.851	458.868	22.8	458.868
22.8094	502.794	22.8441	485.478	22.859	506.589	22.8081	473.858
22.8174	437.337	22.8521	485.401	22.867	491.089	22.8161	502.468
22.8254	456.698	22.8601	485.325	22.875	470.111	22.824	455.177
22.8334	469.189	22.8681	485.248	22.883	512.566	22.832	445.287
22.8414	477.415	22.8761	485.172	22.891	504.007	22.8401	494.43
22.8494	470.336	22.8841	485.095	22.899	494.109	22.8481	491.769
22.8574	452.315	22.8921	485.019	22.907	486.925	22.856	466.63
22.8654	474.99	22.9001	484.942	22.915	497.959	22.864	466.103
22.8734	470.066	22.9081	484.866	22.923	511.474	22.8721	455.944
22.8814	446.833	22.9161	484.789	22.931	520.172	22.8801	475.632
22.8894	451.511	22.9241	484.713	22.939	495.701	22.888	492.927
22.8974	462.33	22.9321	484.636	22.947	480.573	22.896	472.278
22.9054	462.224	22.9401	484.56	22.955	482.869	22.9041	470.443
22.9134	465.405	22.9481	484.483	22.963	480.084	22.9121	496.611
22.9214	466.655	22.9561	484.407	22.971	509.264	22.92	503.456
22.9294	449.695	22.9641	484.33	22.979	500.038	22.928	479.873
22.9374	432.488	22.9721	484.254	22.987	477.71	22.9361	480.614
22.9454	444.352	22.9801	484.177	22.995	472.907	22.9441	541.342
22.9534	443.61	22.9881	484.101	23.003	527.249	22.952	497.957
22.9614	459.499	22.9961	484.024	23.011	492.425	22.96	501.342
22.9694	467.594	23.0041	483.948	23.019	487.457	22.9681	499.491
22.9774	425.148	23.0121	483.871	23.027	474.618	22.9761	528.466
22.9854	453.23	23.0201	483.795	23.035	453.985	22.984	511.002
22.9934	418.293	23.0281	483.718	23.043	437.756	22.992	444.984
23.0014	442.38	23.0361	483.642	23.051	436.886	23.0001	452.499
23.0094	434.407	23.0441	483.565	23.059	473.486	23.0081	491.051
23.0174	481.671	23.0521	483.489	23.067	458.462	23.016	472.222
23.0254	462.579	23.0601	483.412	23.075	450.383	23.024	469.878
23.0334	438.405	23.0681	483.336	23.083	477.961	23.0321	446.098
23.0414	450.017	23.0761	483.259	23.091	525.824	23.0401	484.508
23.0494	438.938	23.0841	483.183	23.099	502.068	23.048	466.874
23.0574	441.079	23.0921	483.106	23.107	498.336	23.056	481.932
23.0654	454.181	23.1001	483.03	23.115	500.708	23.0641	508.745
23.0734	469.232	23.1081	482.953	23.123	457.521	23.0721	483.551
23.0814	477.51	23.1161	482.877	23.131	461.054	23.08	476.592
23.0894	477.101	23.1241	482.8	23.139	486.534	23.088	497.263
23.0974	471.159	23.1321	482.724	23.147	480.232	23.0961	492.091
23.1054	455.085	23.1401	482.647	23.155	504.968	23.1041	478.036
23.1134	453.311	23.1481	482.571	23.163	502.593	23.112	478.606
23.1214	463.352	23.1561	482.494	23.171	479.412	23.12	490.259
23.1294	469.391	23.1641	482.418	23.179	468.434	23.1281	449.859
23.1374	465.64	23.1721	482.341	23.187	477.647	23.1361	466.641
23.1454	406.032	23.1801	482.265	23.195	481.474	23.1441	464.811
23.1534	447.53	23.1881	482.188	23.203	439.108	23.152	458.463
23.1614	469.205	23.1961	482.112	23.211	462.645	23.16	506.004
23.1694	436.886	23.2041	482.036	23.219	471.194	23.1681	501.68
23.1774	436.886	23.2121	481.959	23.227	505.049	23.1761	476.289
23.1854	460.219	23.2201	481.882	23.235	465.694	23.184	447.553
23.1934	439.876	23.2281	481.806	23.243	500.878	23.192	456.386
23.2014	429.832	23.2361	481.729	23.251	469.444	23.2001	490.809
23.2094	462.208	23.2441	481.653	23.259	476.105	23.2081	466.169
23.2174	420.647	23.2521	481.577	23.267	486.191	23.216	457.935
23.2254	457.531	23.2601	481.5	23.275	482.151	23.224	485.79
23.2334	459.502	23.2681	481.403	23.283	482.506	23.2321	488.416
23.2414	454.828	23.2761	481.306	23.291	484.084	23.2401	486.832
23.2494	457.935	23.2841	481.209	23.299	496.892	23.248	458.423
23.2574	462.562	23.2921	481.112	23.307	477.945	23.256	464.547
23.2654	445.629	23.3001	481.015	23.315	449.464	23.2641	499.455
23.2734	441.597	23.3081	480.918	23.323	454.959	23.2721	506.772
23.2814	446.675	23.3161	480.821	23.331	477.319	23.28	492.642
23.2894	436.693	23.3241	480.724	23.339	483.148	23.288	471.622
23.2974	449.702	23.3321	480.627	23.347	479.439	23.2961	460.731
23.3054	421.146	23.3401	480.53	23.355	492.579	23.3041	467.758
23.3134	415.25	23.3481	480.433	23.363	461.144	23.312	467.867
23.3214	483.216	23.3561	480.336	23.371	468.31	23.32	455.416
23.3294	465.594	23.3641	480.239	23.379	465.415	23.3281	450.514
23.3374	482.015	23.3721	480.142	23.387	500.32	23.3361	480.572
23.3454	466.04	23.3801	480.045	23.395	454.971	23.344	488.804
23.3534	458.052	23.3881	479.948	23.403	471.706	23.352	492.452
23.3614	462.159	23.3961	479.851	23.411	501.262	23.3601	479.785
23.3694	458.183	23.4041	479.754	23.419	514.479	23.3681	467.289
23.3774	469.565	23.4121	479.657	23.427	483.168	23.376	486.188
23.3854	434.631	23.4201	479.56	23.435	491.032	23.384	473.478
23.3934	428.466	23.4281	479.463	23.443	474.935	23.3921	507.027
23.4014	457.851	23.4361	479.366	23.451	470.864	23.4001	487.722
23.4094	450.965	23.4441	479.269	23.459	480.424	23.408	457.582
23.4174	430.966	23.4521	479.172	23.467	475.079	23.416	482.384
23.4254	451.523	23.4601	479.075	23.475	470.864	23.4241	466.436
23.4334	477.026	23.4681	478.978	23.483	481.404	23.4321	494.518
23.4414	471.815	23.4761	478.881	23.491	481.021	23.44	477.755
23.4494	453.527	23.4841	478.784	23.499	473.075	23.448	436.757
23.4574	457.358	23.4921	478.687	23.507	470.864	23.4561	459.051
23.4654	457.97	23.5001	478.589	23.515	470.864	23.4641	466.124
23.4734	436.112	23.5081	478.493	23.523	454.381	23.472	445.008
23.4814	432.897	23.5161	478.396	23.531	447.791	23.48	458.039
23.4894	433.43	23.5241	478.298	23.539	472.191	23.4881	476.731
23.4974	423.723	23.5321	478.202	23.547	447.4	23.4961	507.029
23.5054	440.629	23.5401	478.104	23.555	462.22	23.504	480.566
23.5134	430.247	23.5481	478.007	23.563	492.813	23.512	507.452
23.5214	454.659	23.5561	477.911	23.571	483.783	23.5201	473.902
23.5294	434.143	23.5641	477.813	23.579	430.561	23.5281	491.213
23.5374	448.805	23.5721	477.716	23.587	491.963	23.536	476.494
23.5454	436.6	23.5801	477.619	23.595	475.288	23.544	501.389
23.5534	405.196	23.5881	477.522	23.603	487.898	23.5521	443.215
23.5614	434.279	23.5961	477.425	23.611	480.392	23.5601	456.692
23.5694	451.608	23.6041	477.328	23.619	468.125	23.568	457.935
23.5774	436.078	23.6121	477.231	23.627	481.105	23.576	490.794
23.5854	452.691	23.6201	477.134	23.635	498.055	23.5841	497.263
23.5934	467.743	23.6281	477.037	23.643	475.43	23.5921	507.485
23.6014	449.706	23.6361	476.94	23.651	466.534	23.6	470.335
23.6094	455.112	23.6441	476.843	23.659	455.146	23.608	470.908
23.6174	456.895	23.6521	476.746	23.667	454.72	23.6161	501.798
23.6254	439.147	23.6601	476.649	23.675	445.767	23.6241	523.334
23.6334	444.31	23.6681	476.552	23.683	459.796	23.632	479.409
23.6414	447.466	23.6761	476.455	23.691	479.584	23.64	440.944
23.6494	450.244	23.6841	476.358	23.699	456.458	23.6481	468.745
23.6574	445.978	23.6921	476.261	23.707	453.131	23.6561	488.336
23.6654	429.924	23.7001	476.164	23.715	478.773	23.664	467.297
23.6734	459.251	23.7081	476.067	23.723	469.288	23.672	469.276
23.6814	448.618	23.7161	475.97	23.731	475.422	23.6801	499.216
23.6894	412.055	23.7241	475.873	23.739	458.935	23.6881	487.663
23.6974	470.966	23.7321	475.776	23.747	468.464	23.696	478.724
23.7054	453.665	23.7401	475.679	23.755	443.596	23.704	507.279
23.7134	452.716	23.7481	475.582	23.763	459.382	23.7121	487.398
23.7214	447.072	23.7561	475.485	23.771	470.671	23.7201	478.486
23.7294	470.402	23.7641	475.388	23.779	465.4	23.728	462.691
23.7374	453.934	23.7721	475.291	23.787	424.996	23.736	479.312
23.7454	422.174	23.7801	475.194	23.795	464.077	23.7441	500.442
23.7534	457.989	23.7881	475.097	23.803	474.338	23.7521	481.817
23.7614	436.864	23.7961	475	23.811	467.78	23.76	479.584
23.7694	442.948	23.8041	474.922	23.819	428.941	23.768	462.068
23.7774	451.728	23.8121	474.843	23.827	446.025	23.7761	481.426
23.7854	426.311	23.8201	474.765	23.835	475.756	23.7841	466.19
23.7934	433.183	23.8281	474.687	23.843	474.977	23.792	466.808
23.8014	441.076	23.8361	474.608	23.851	482.252	23.8	462.647
23.8094	440.976	23.8441	474.53	23.859	472.655	23.8081	450.269
23.8174	429.385	23.8521	474.452	23.867	455.069	23.8161	452.308
23.8254	444.122	23.8601	474.373	23.875	460.483	23.824	464.606
23.8334	450.576	23.8681	474.295	23.883	477.18	23.832	475.101
23.8414	434.413	23.8761	474.216	23.891	463.635	23.8401	472.102
23.8494	436.786	23.8841	474.138	23.899	441.691	23.8481	465.58
23.8574	433.909	23.8921	474.06	23.907	453.844	23.856	469.367
23.8654	441.427	23.9001	473.981	23.915	467.596	23.864	467.954
23.8734	468.611	23.9081	473.903	23.923	479.584	23.8721	477.748
23.8814	460.357	23.9161	473.825	23.931	478.63	23.8801	490.56
23.8894	445.653	23.9241	473.746	23.939	471.432	23.888	470.369
23.8974	411.385	23.9321	473.668	23.947	457.219	23.896	482.183
23.9054	433.754	23.9401	473.589	23.955	478.794	23.9041	442.124
23.9134	444.783	23.9481	473.511	23.963	471.282	23.9121	454.697
23.9214	436.875	23.9561	473.433	23.971	479.844	23.92	475.191
23.9294	453.036	23.9641	473.354	23.979	527.132	23.928	471.026
23.9374	473.601	23.9721	473.276	23.987	475.612	23.9361	511.834
23.9454	456.299	23.9801	473.198	23.995	448.325	23.9441	446.38
23.9534	453.665	23.9881	473.119	24.003	477.578	23.952	465.246
23.9614	453.665	23.9961	473.041	24.011	446.577	23.96	481.253
23.9694	437.979	24.0041	472.963	24.019	468.989	23.9681	464.552
23.9774	453.564	24.0121	472.884	24.027	473.414	23.9761	470.16
23.9854	431.582	24.0201	472.806	24.035	448.206	23.984	486.915
23.9934	436.845	24.0281	472.728	24.043	444.645	23.992	487.312
24.0014	459.338	24.0361	472.649	24.051	437.272	24.0001	491.676
24.0094	464.325	24.0441	472.571	24.059	460.754	24.0081	483.194
24.0174	466.498	24.0521	472.493	24.067	486.202	24.016	462.357
24.0254	457.354	24.0601	472.414	24.075	472.204	24.024	459.482
24.0334	446.171	24.0681	472.336	24.083	456.187	24.0321	475.479
24.0414	461.677	24.0761	472.257	24.091	474.712	24.0401	461.981
24.0494	465.473	24.0841	472.179	24.099	486.745	24.048	417.464
24.0574	445.185	24.0921	472.101	24.107	443.954	24.056	447.004
24.0654	446.197	24.1001	472.022	24.115	471.672	24.0641	497.497
24.0734	447.857	24.1081	471.944	24.123	494.922	24.0721	451.275
24.0814	445.582	24.1161	471.866	24.131	461.307	24.08	480.995
24.0894	464.308	24.1241	471.787	24.139	434.018	24.088	422.24
24.0974	413.197	24.1321	471.709	24.147	443.184	24.0961	470.269
24.1054	428.896	24.1401	471.631	24.155	417.682	24.1041	462.103
24.1134	440.873	24.1481	471.552	24.163	470.083	24.112	453.908
24.1214	433.106	24.1561	471.474	24.171	434.859	24.12	429.944
24.1294	428.887	24.1641	471.396	24.179	447.714	24.1281	498.349
24.1374	468.488	24.1721	471.317	24.187	479.001	24.1361	483.416
24.1454	471.783	24.1801	471.239	24.195	469.893	24.1441	451.702
24.1534	444.586	24.1881	471.161	24.203	486.798	24.152	464.987
24.1614	445.986	24.1961	471.082	24.211	486.373	24.16	449.091
24.1694	423.799	24.2041	471.004	24.219	472.012	24.1681	461.476
24.1774	406.962	24.2121	470.925	24.227	472.226	24.1761	496.626
24.1854	436.403	24.2201	470.847	24.235	457.171	24.184	476.442
24.1934	448.467	24.2281	470.769	24.243	466.839	24.192	456.049
24.2014	440.976	24.2361	470.69	24.251	470.547	24.2001	480.518
24.2094	447.081	24.2441	470.612	24.259	462.109	24.2081	473.095
24.2174	453.665	24.2521	470.534	24.267	457.341	24.216	439.171
24.2254	455.322	24.2601	470.455	24.275	451.797	24.224	448.328
24.2334	457.935	24.2681	470.377	24.283	460.743	24.2321	462.089
24.2414	456.642	24.2761	470.298	24.291	464.489	24.2401	465.517
24.2494	440.834	24.2841	470.22	24.299	477.423	24.248	487.211
24.2574	410.221	24.2921	470.142	24.307	470.864	24.256	478.563
24.2654	435.558	24.3001	470.063	24.315	465.63	24.2641	502.326
24.2734	445.548	24.3081	469.985	24.323	445.513	24.2721	472.315
24.2814	419.587	24.3161	469.907	24.331	474.152	24.28	400.893
24.2894	414.86	24.3241	469.828	24.339	461.415	24.288	450.848
24.2974	470.843	24.3321	469.75	24.347	445.227	24.2961	479.354
24.3054	466.697	24.3401	469.647	24.355	453.346	24.3041	434.384
24.3134	443.027	24.3481	469.545	24.363	477.504	24.312	444.177
24.3214	426.478	24.3561	469.442	24.371	491.3	24.32	490.977
24.3294	445.271	24.3641	469.339	24.379	463.699	24.3281	475.227
24.3374	416.623	24.3721	469.237	24.387	492.628	24.3361	467.434
24.3454	435.875	24.3801	469.134	24.395	468.906	24.344	460.089
24.3534	454.302	24.3881	469.032	24.403	461.073	24.352	485.848
24.3614	443.882	24.3961	468.929	24.411	479.607	24.3601	482.611
24.3694	404.046	24.4041	468.827	24.419	485.641	24.3681	469.816
24.3774	388.703	24.4121	468.724	24.427	489.094	24.376	479.19
24.3854	411.675	24.4201	468.621	24.435	476.504	24.384	460.794
24.3934	430.517	24.4281	468.519	24.443	460.104	24.3921	436.786
24.4014	447.934	24.4361	468.416	24.451	454.087	24.4001	458.097
24.4094	461.271	24.4441	468.313	24.459	458.188	24.408	475.078
24.4174	435.557	24.4521	468.211	24.467	470.972	24.416	456.083
24.4254	415.971	24.4601	468.108	24.475	461.181	24.4241	462.058
24.4334	442.16	24.4681	468.006	24.483	449.385	24.4321	491.059
24.4414	442.185	24.4761	467.903	24.491	464.733	24.44	468.045
24.4494	437.686	24.4841	467.8	24.499	446.118	24.448	449.479
24.4574	455.975	24.4921	467.698	24.507	446.833	24.4561	467.2
24.4654	443.328	24.5001	467.595	24.515	436.385	24.4641	474.294
24.4734	429.036	24.5081	467.493	24.523	461.975	24.472	499.916
24.4814	436.041	24.5161	467.39	24.531	400.608	24.48	475.101
24.4894	408.496	24.5241	467.287	24.539	423.932	24.4881	470.936
24.4974	431.257	24.5321	467.185	24.547	472.308	24.4961	475.065
24.5054	455.361	24.5401	467.082	24.555	467.416	24.504	483.083
24.5134	436.269	24.5481	466.979	24.563	473.962	24.512	465.362
24.5214	470.806	24.5561	466.877	24.571	475.214	24.5201	462.224
24.5294	446.708	24.5641	466.774	24.579	452.179	24.5281	445.953
24.5374	427.721	24.5721	466.672	24.587	473.427	24.536	465.905
24.5454	424.337	24.5801	466.569	24.595	463.197	24.544	478.209
24.5534	443.191	24.5881	466.466	24.603	473.149	24.5521	460.189
24.5614	456.332	24.5961	466.364	24.611	448.273	24.5601	452.07
24.5694	455.553	24.6041	466.261	24.619	435.967	24.568	463.26
24.5774	436.436	24.6121	466.159	24.627	462.909	24.576	468.633
24.5854	416.37	24.6201	466.056	24.635	461.337	24.5841	474.776
24.5934	417.44	24.6281	465.953	24.643	448.373	24.5921	463.783
24.6014	425.937	24.6361	465.851	24.651	462.946	24.6	465.448
24.6094	428.466	24.6441	465.748	24.659	460.553	24.608	489.578
24.6174	437.377	24.6521	465.646	24.667	452.649	24.6161	457.216
24.6254	449.305	24.6601	465.543	24.675	480.834	24.6241	465.332
24.6334	437.299	24.6681	465.44	24.683	474.627	24.632	427.918
24.6414	476.46	24.6761	465.338	24.691	448.489	24.64	410.595
24.6494	440.976	24.6841	465.235	24.699	478.293	24.6481	476.159
24.6574	441.834	24.6921	465.132	24.707	441.454	24.6561	451.88
24.6654	449.018	24.7001	465.03	24.715	445.385	24.664	432.421
24.6734	441.09	24.7081	464.927	24.723	449.248	24.672	428.485
24.6814	465.562	24.7161	464.825	24.731	413.487	24.6801	432.458
24.6894	431.536	24.7241	464.722	24.739	438.644	24.6881	459.837
24.6974	439.434	24.7321	464.619	24.747	444.667	24.696	462.224
24.7054	420.352	24.7401	464.517	24.755	438.279	24.704	455.188
24.7134	422.629	24.7481	464.414	24.763	450.15	24.7121	477.661
24.7214	446.307	24.7561	464.312	24.771	486.324	24.7201	474.153
24.7294	447.674	24.7641	464.209	24.779	463.459	24.728	458.713
24.7374	428.712	24.7721	464.106	24.787	446.709	24.736	453.769
24.7454	441.008	24.7801	464.004	24.795	437.374	24.7441	469.773
24.7534	434.309	24.7881	463.901	24.803	459.804	24.7521	472.03
24.7614	400.875	24.7961	463.798	24.811	486.678	24.76	495.103
24.7694	398.019	24.8041	463.696	24.819	482.086	24.768	472.78
24.7774	401.238	24.8121	463.593	24.827	463.103	24.7761	420.637
24.7854	391.305	24.8201	463.491	24.835	448.48	24.7841	419.488
24.7934	403.362	24.8281	463.388	24.843	447.183	24.792	436.633
24.8014	432.541	24.8361	463.286	24.851	453.914	24.8	458.039
24.8094	464.118	24.8441	463.183	24.859	458.568	24.8081	449.655
24.8174	448.947	24.8521	463.08	24.867	481.461	24.8161	436.513
24.8254	419.426	24.8601	462.978	24.875	454.508	24.824	461.385
24.8334	421.987	24.8681	462.875	24.883	484.976	24.832	460.022
24.8414	449.059	24.8761	462.772	24.891	442.853	24.8401	467.555
24.8494	413.467	24.8841	462.67	24.899	460.31	24.8481	442.716
24.8574	432.829	24.8921	462.567	24.907	491.815	24.856	465.776
24.8654	440.833	24.9001	462.464	24.915	454.331	24.864	437.292
24.8734	413.885	24.9081	462.362	24.923	453.769	24.8721	432.964
24.8814	476.637	24.9161	462.259	24.931	449.849	24.8801	455.351
24.8894	415.558	24.9241	462.157	24.939	442.197	24.888	457.935
24.8974	454.821	24.9321	462.054	24.947	465.267	24.896	440.747
24.9054	450.195	24.9401	461.952	24.955	457.723	24.9041	446.615
24.9134	442.122	24.9481	461.849	24.963	453.665	24.9121	465.024
24.9214	438.105	24.9561	461.746	24.971	468.428	24.92	464.945
24.9294	467.103	24.9641	461.644	24.979	483.675	24.928	462.224
24.9374	458.181	24.9721	461.541	24.987	454.931	24.9361	452.003
24.9454	441.076	24.9801	461.438	24.995	444.449	24.9441	447.645
24.9534	449.707	24.9881	461.336	25.003	434.344	24.952	460.458
24.9614	426.807	24.9961	461.233	25.011	437.901	24.96	464.759
24.9694	398.892	25.0041	461.131	25.019	453.096	24.9681	448.849
24.9774	406.55	25.0121	461.028	25.027	449.304	24.9761	440.138
24.9854	409.584	25.0201	460.925	25.035	457.81	24.984	442.291
24.9934	427.764	25.0281	460.823	25.043	448.138	24.992	438.051
25.0014	443.007	25.0361	460.72	25.051	444.094	25.0001	446.487
25.0094	435.981	25.0441	460.618	25.059	441.99	25.0081	463.265
25.0174	434.074	25.0521	460.515	25.067	448.156	25.016	465.783
25.0254	444.342	25.0601	460.412	25.075	461.659	25.024	463.363
25.0334	466.92	25.0681	460.31	25.083	460.255	25.0321	470.478
25.0414	468.798	25.0761	460.207	25.091	482.668	25.0401	468.285
25.0494	424.303	25.0841	460.104	25.099	453.579	25.048	501.588
25.0574	416.452	25.0921	460.002	25.107	433.425	25.056	467.886
25.0654	404.972	25.1001	459.899	25.115	440.298	25.0641	482.56
25.0734	432.73	25.1081	459.797	25.123	452.096	25.0721	461.154
25.0814	429.947	25.1161	459.694	25.131	457.329	25.08	450.934
25.0894	415.489	25.1241	459.591	25.139	468.166	25.088	416.656
25.0974	424.346	25.1321	459.489	25.147	439.12	25.0961	426.435
25.1054	437.299	25.1401	459.386	25.155	431.397	25.1041	478.263
25.1134	443.87	25.1481	459.284	25.163	441.057	25.112	474.121
25.1214	442.571	25.1561	459.181	25.171	442.571	25.12	431.073
25.1294	421.911	25.1641	459.078	25.179	460.781	25.1281	416.787
25.1374	423.433	25.1721	458.976	25.187	463.667	25.1361	440.433
25.1454	445.215	25.1801	458.873	25.195	457.992	25.1441	466.566
25.1534	455.59	25.1881	458.771	25.203	470.051	25.152	454.138
25.1614	457.935	25.1961	458.668	25.211	462.113	25.16	435.291
25.1694	447.161	25.2041	458.565	25.219	442.957	25.1681	460.978
25.1774	421.862	25.2121	458.463	25.227	453.665	25.1761	470.372
25.1854	424.53	25.2201	458.36	25.235	444.386	25.184	443.447
25.1934	460.452	25.2281	458.257	25.243	425.164	25.192	466.771
25.2014	436.923	25.2361	458.155	25.251	441.798	25.2001	456.179
25.2094	423.396	25.2441	458.052	25.259	438.281	25.2081	463.92
25.2174	441.076	25.2521	457.95	25.267	405.524	25.216	447.664
25.2254	439.294	25.2601	457.847	25.275	448.278	25.224	430.678
25.2334	416.137	25.2681	457.744	25.283	433.144	25.2321	404.395
25.2414	416.137	25.2761	457.642	25.291	453.298	25.2401	419.944
25.2494	439.485	25.2841	457.539	25.299	422.234	25.248	439.73
25.2574	411.494	25.2921	457.437	25.307	442.725	25.256	464.017
25.2654	436.195	25.3001	457.334	25.315	456.086	25.2641	481.444
25.2734	447.832	25.3081	457.231	25.323	444.158	25.2721	455.901
25.2814	436.485	25.3161	457.129	25.331	450.743	25.28	433.291
25.2894	411.893	25.3241	457.026	25.339	469.442	25.288	428.564
25.2974	426.445	25.3321	456.923	25.347	446.047	25.2961	422.825
25.3054	415.727	25.3401	456.821	25.355	437.984	25.3041	455.533
25.3134	428.684	25.3481	456.718	25.363	435.964	25.312	472.606
25.3214	429.105	25.3561	456.616	25.371	414.533	25.32	470.972
25.3294	431.081	25.3641	456.513	25.379	408.291	25.3281	459.83
25.3374	443.199	25.3721	456.411	25.387	412.306	25.3361	465.721
25.3454	450.096	25.3801	456.308	25.395	423.971	25.344	472.797
25.3534	435.173	25.3881	456.205	25.403	446.923	25.352	458.039
25.3614	401.728	25.3961	456.103	25.411	452.348	25.3601	462.385
25.3694	415.329	25.4041	456	25.419	460.528	25.3681	450.695
25.3774	412.481	25.4121	455.952	25.427	456.676	25.376	409.257
25.3854	445.208	25.4201	455.905	25.435	431.273	25.384	428.949
25.3934	467.082	25.4281	455.857	25.443	440.247	25.3921	444.453
25.4014	430.109	25.4361	455.81	25.451	437.336	25.4001	439.878
25.4094	435.587	25.4441	455.762	25.459	439.135	25.408	433.358
25.4174	380.955	25.4521	455.714	25.467	420.607	25.416	442.755
25.4254	396.214	25.4601	455.667	25.475	428.642	25.4241	479.613
25.4334	431.285	25.4681	455.619	25.483	448.7	25.4321	458.884
25.4414	428.804	25.4761	455.572	25.491	418.847	25.44	434.678
25.4494	417.666	25.4841	455.524	25.499	467.886	25.448	418.181
25.4574	416.137	25.4921	455.477	25.507	425.983	25.4561	406.013
25.4654	445.915	25.5001	455.429	25.515	445.915	25.4641	433.336
25.4734	431.718	25.5081	455.382	25.523	416.49	25.472	453.667
25.4814	415.678	25.5161	455.334	25.531	430.09	25.48	457.935
25.4894	425.693	25.5241	455.286	25.539	449.39	25.4881	441.146
25.4974	437.904	25.5321	455.239	25.547	438.128	25.4961	443.142
25.5054	431.357	25.5401	455.191	25.555	430.865	25.504	427.825
25.5134	415.599	25.5481	455.144	25.563	423.792	25.512	429.801
25.5214	406.031	25.5561	455.096	25.571	440.975	25.5201	445.185
25.5294	409.553	25.5641	455.048	25.579	451.363	25.5281	451.03
25.5374	421.165	25.5721	455.001	25.587	439.467	25.536	472.159
25.5454	425.457	25.5801	454.953	25.595	428.454	25.544	464.81
25.5534	425.569	25.5881	454.906	25.603	393.299	25.5521	426.872
25.5614	426.572	25.5961	454.858	25.611	419.502	25.5601	440.193
25.5694	405.765	25.6041	454.811	25.619	476.483	25.568	424.043
25.5774	422.738	25.6121	454.763	25.627	460.735	25.576	450.244
25.5854	418.647	25.6201	454.716	25.635	435.519	25.5841	453.665
25.5934	428.251	25.6281	454.668	25.643	427.658	25.5921	454.238
25.6014	394.472	25.6361	454.62	25.651	421.624	25.6	457.647
25.6094	429.089	25.6441	454.573	25.659	440.872	25.608	452.738
25.6174	453.216	25.6521	454.525	25.667	436.861	25.6161	416.805
25.6254	433.888	25.6601	454.478	25.675	456.657	25.6241	412.313
25.6334	403.341	25.6681	454.43	25.683	395.268	25.632	445.567
25.6414	413.878	25.6761	454.382	25.691	429.789	25.64	449.518
25.6494	467.652	25.6841	454.335	25.699	420.02	25.6481	466.83
25.6574	440.258	25.6921	454.287	25.707	451.593	25.6561	419.414
25.6654	422.479	25.7001	454.24	25.715	440.708	25.664	452.587
25.6734	425.961	25.7081	454.192	25.723	429.875	25.672	456.294
25.6814	402.543	25.7161	454.145	25.731	428.466	25.6801	454.882
25.6894	412.27	25.7241	454.097	25.739	433.45	25.6881	450.297
25.6974	412.614	25.7321	454.049	25.747	441.46	25.696	454.667
25.7054	398.018	25.7401	454.002	25.755	422.048	25.704	440.74
25.7134	401.659	25.7481	453.954	25.763	423.285	25.7121	424.111
25.7214	422.151	25.7561	453.907	25.771	458.613	25.7201	435.636
25.7294	445.876	25.7641	453.859	25.779	467.527	25.728	460.166
25.7374	440.866	25.7721	453.812	25.787	446.485	25.736	472.202
25.7454	416.137	25.7801	453.764	25.795	419.851	25.7441	440.624
25.7534	434.818	25.7881	453.716	25.803	431.701	25.7521	435.575
25.7614	472.781	25.7961	453.669	25.811	438.274	25.76	473.068
25.7694	418.372	25.8041	453.621	25.819	429.284	25.768	447.326
25.7774	425.261	25.8121	453.574	25.827	432.073	25.7761	439.555
25.7854	403.988	25.8201	453.526	25.835	431.069	25.7841	454.967
25.7934	404.172	25.8281	453.478	25.843	456.588	25.792	425.872
[truncated: 8,002 more rows]

## Sheet: Fig. 2c
No anneal		Annealed (600oC-10h)		Annealed (600oC-20h)
Size (nm)	Intensity (%)	Size (nm)	Intensity (%)	Size (nm)	Intensity (%)
0.4	0	0.4	0	0.4	0
0.463	0	0.463	0	0.463	0
0.536	0	0.536	0	0.536	0
0.621	0	0.621	0	0.621	0
0.719	0	0.719	0	0.719	0
0.833	0	0.833	0	0.833	0
0.965	0	0.965	0	0.965	0
1.12	0	1.12	0	1.12	0
1.29	0	1.29	0	1.29	0
1.5	0	1.5	0	1.5	0
1.74	0	1.74	0	1.74	0
2.01	0	2.01	0	2.01	0
2.33	0	2.33	0	2.33	0
2.7	0	2.7	0	2.7	0
3.12	0	3.12	0	3.12	0
3.62	0	3.62	0	3.62	0
4.19	0	4.19	0	4.19	0
4.85	0	4.85	0	4.85	0
5.61	0	5.61	0	5.61	0
6.5	0	6.5	0	6.5	0
7.53	0	7.53	0	7.53	0
8.72	0	8.72	0	8.72	0
10.1	0	10.1	0	10.1	0
11.7	0	11.7	0	11.7	0
13.5	0	13.5	0	13.5	0
15.7	0	15.7	0	15.7	0
18.2	0	18.2	0	18.2	0
21	0	21	0	21	0
24.4	0	24.4	0	24.4	0
28.2	0	28.2	0	28.2	0
32.7	0	32.7	0	32.7	0
37.8	0	37.8	0	37.8	0
43.8	0	43.8	0.15869	43.8	0
50.7	0	50.7	0.40046	50.7	0
58.8	0	58.8	0.46969	58.8	0
68.1	0	68.1	0.29715	68.1	0
78.8	0	78.8	0.05464	78.8	0
91.3	0	91.3	0.04793	91.3	0
106	0.21329	106	0.56981	106	0
122	1.97713	122	1.77866	122	1.43
142	5.21244	142	3.65317	142	5.42
164	9.1667	164	5.95372	164	9.42
190	12.9412	190	8.36076	190	11.2
220	15.6972	220	10.4909	220	11.4
255	16.8955	255	11.9287	255	10.6
295	16.4162	295	12.5678	295	9.44
342	14.499	342	12.2483	342	8.42
396	11.4794	396	11.0767	396	7.63
459	8.00439	459	9.19152	459	6.81
531	4.69719	531	6.93358	531	5.74
615	2.09696	615	4.64369	615	4.51
712	0.54521	712	2.63071	712	3.28
825	0	825	1.13962	825	2.16
955	0	955	0.29076	955	1.26
1110	0	1110	0	1110	0.658
				1280	0.308
				1480	0.126
				1720	0.0394
				1990	0.00714
				2300	0.00246
				2670	0.00971
				3090	0.0204
				3580	0.0302
				4150	0.0364
				4800	0.0382
				5560	0.0281
				6440	0.00915
				7460	0
				8630	0

## Sheet: Fig. 2e
	Target	Before reinsertion	After reinsertion
Li	1.2	0.932	1.193
Mn	0.4	0.405	0.405
Ti	0.4	0.4	0.4

## Sheet: Fig. 3a
800oC-5min				800oC-20mins				900oC-5min
Specific charge capacity (mAh/g)	Voltage (V)	Specific discharge capacity (mAh/g)	Voltage (V)	Specific charge capacity (mAh/g)	Voltage (V)	Specific discharge capacity (mAh/g)	Voltage (V)	Specific charge capacity (mAh/g)	Voltage (V)	Specific discharge capacity (mAh/g)	Voltage (V)
0	2.56061	0	4.71494	0	2.97929	0	4.68316	0	2.86815	0	4.55435
0.019	2.57068	0.022	4.70378	0.014	2.99138	0.021	4.67107	0.01	2.88427	0.009	4.53993
0.041	2.582	0.043	4.6937	0.027	3.00378	0.037	4.66099	0.017	2.89497	0.017	4.52753
0.063	2.59223	0.069	4.68254	0.04	3.01417	0.058	4.64952	0.027	2.90907	0.026	4.51699
0.089	2.60324	0.095	4.67246	0.057	3.0261	0.078	4.63883	0.037	2.92054	0.038	4.5049
0.114	2.61362	0.124	4.66223	0.074	3.03664	0.098	4.62875	0.047	2.93201	0.049	4.49467
0.144	2.62478	0.157	4.65107	0.094	3.04843	0.122	4.61728	0.061	2.94503	0.063	4.4832
0.174	2.63532	0.189	4.641	0.114	3.05912	0.145	4.60628	0.074	2.95666	0.077	4.47235
0.204	2.64571	0.226	4.62999	0.138	3.07028	0.169	4.59573	0.087	2.96767	0.095	4.46041
0.238	2.65656	0.263	4.61976	0.161	3.08051	0.192	4.58566	0.101	2.97805	0.112	4.45018
0.271	2.66695	0.302	4.60922	0.188	3.09105	0.219	4.5745	0.118	2.98952	0.129	4.43995
0.307	2.67749	0.345	4.59837	0.218	3.1019	0.246	4.56365	0.135	3.00084	0.149	4.42879
0.345	2.68818	0.388	4.58829	0.252	3.11291	0.273	4.55342	0.151	3.01091	0.169	4.41825
0.386	2.69903	0.435	4.57775	0.289	3.12376	0.303	4.54257	0.171	3.02223	0.189	4.40817
0.427	2.70973	0.481	4.56768	0.329	3.13446	0.334	4.53172	0.191	3.03292	0.212	4.39686
0.472	2.72058	0.533	4.55698	0.376	3.14531	0.364	4.52133	0.215	3.04424	0.235	4.38678
0.517	2.73112	0.587	4.54675	0.426	3.15585	0.398	4.51048	0.238	3.05525	0.257	4.37655
0.565	2.74166	0.644	4.53621	0.483	3.16623	0.432	4.50009	0.262	3.06563	0.283	4.36601
0.614	2.7522	0.702	4.52613	0.547	3.17677	0.466	4.48986	0.289	3.07679	0.309	4.35547
0.665	2.7629	0.763	4.51606	0.617	3.187	0.503	4.47932	0.316	3.08687	0.338	4.34477
0.717	2.77313	0.828	4.50583	0.698	3.19708	0.54	4.46909	0.346	3.09818	0.366	4.3347
0.772	2.78382	0.896	4.4956	0.788	3.20747	0.58	4.4584	0.379	3.10934	0.398	4.32354
0.828	2.79436	0.966	4.48552	0.892	3.21754	0.62	4.44816	0.413	3.11989	0.429	4.31331
0.884	2.80444	1.042	4.47529	1.01	3.22777	0.664	4.43778	0.446	3.12996	0.463	4.30292
0.942	2.81467	1.122	4.46491	1.144	3.23785	0.708	4.4277	0.483	3.14019	0.501	4.29207
1.001	2.82475	1.205	4.45483	1.292	3.24792	0.755	4.41732	0.524	3.15042	0.538	4.28199
1.063	2.83498	1.289	4.44476	1.456	3.258	0.803	4.40724	0.567	3.16065	0.578	4.27176
1.125	2.84521	1.383	4.43437	1.644	3.26823	0.853	4.39717	0.614	3.17135	0.618	4.26169
1.187	2.85528	1.48	4.42398	1.855	3.27831	0.907	4.38678	0.668	3.18189	0.661	4.2513
1.252	2.86536	1.578	4.41391	2.094	3.28838	0.965	4.3764	0.721	3.19212	0.71	4.24092
1.319	2.87559	1.687	4.40368	2.372	3.29846	1.022	4.36632	0.782	3.20266	0.761	4.23022
1.389	2.88598	1.796	4.39345	2.679	3.30853	1.082	4.35624	0.845	3.21305	0.812	4.21999
1.458	2.89605	1.912	4.38322	3.038	3.31861	1.147	4.34617	0.915	3.22328	0.867	4.20991
1.531	2.90644	2.033	4.37299	3.431	3.32868	1.214	4.33594	0.99	3.23351	0.924	4.19984
1.608	2.91682	2.157	4.36291	3.877	3.33876	1.289	4.32555	1.073	3.24374	0.987	4.18976
1.684	2.92705	2.285	4.35283	4.373	3.34883	1.362	4.31532	1.164	3.25381	1.05	4.17969
1.765	2.93744	2.421	4.3426	4.896	3.35891	1.44	4.30525	1.258	3.26389	1.118	4.16961
1.844	2.94751	2.563	4.33253	5.415	3.36899	1.524	4.29502	1.365	3.27412	1.193	4.15907
1.928	2.95759	2.709	4.32245	5.991	3.37906	1.612	4.28478	1.479	3.2842	1.27	4.149
2.012	2.96782	2.865	4.31222	6.646	3.38914	1.703	4.27471	1.604	3.29427	1.35	4.13861
2.103	2.97821	3.024	4.30215	7.378	3.39921	1.798	4.26463	1.741	3.3045	1.436	4.12822
2.194	2.98844	3.194	4.29207	8.159	3.40929	1.899	4.25456	1.909	3.31473	1.525	4.11784
2.288	2.99851	3.367	4.28199	8.904	3.41936	2.007	4.24417	2.087	3.32481	1.616	4.10745
2.388	3.00874	3.545	4.27192	9.699	3.42944	2.119	4.2341	2.284	3.33488	1.713	4.09722
2.49	3.01882	3.735	4.26184	10.631	3.43952	2.237	4.22387	2.509	3.34496	1.809	4.08715
2.599	3.02905	3.93	4.25177	11.659	3.44959	2.358	4.21363	2.766	3.35519	1.916	4.07692
2.712	3.03928	4.135	4.24169	12.562	3.45967	2.483	4.20356	3.028	3.36527	2.027	4.06684
2.832	3.04951	4.346	4.23162	13.572	3.46974	2.617	4.19333	3.313	3.37534	2.141	4.05661
2.956	3.05959	4.568	4.22154	14.763	3.47982	2.756	4.18325	3.622	3.38542	2.264	4.04653
3.091	3.06966	4.791	4.21146	15.938	3.48989	2.9	4.17318	3.971	3.39549	2.395	4.0363
3.229	3.07974	5.021	4.20139	17.105	3.49997	3.049	4.1631	4.37	3.40557	2.524	4.02607
3.379	3.08981	5.256	4.19131	18.51	3.51005	3.21	4.15303	4.833	3.4158	2.664	4.016
3.542	3.10004	5.501	4.18124	19.819	3.52012	3.379	4.1428	5.375	3.42587	2.805	4.00577
3.717	3.11027	5.757	4.17116	21.22	3.5302	3.551	4.13272	5.958	3.43595	2.948	3.99569
3.907	3.12035	6.015	4.16109	22.862	3.54027	3.736	4.12264	6.571	3.44603	3.096	3.98562
4.108	3.13043	6.293	4.15101	24.252	3.55035	3.925	4.11257	7.208	3.4561	3.248	3.97538
4.322	3.1405	6.57	4.14094	25.922	3.55965	4.124	4.10234	7.862	3.46618	3.408	3.96515
4.554	3.15058	6.858	4.13086	27.442	3.56972	4.333	4.09226	8.645	3.47625	3.562	3.95492
4.81	3.16065	7.162	4.12078	29.112	3.57902	4.548	4.08219	9.561	3.48633	3.728	3.94485
5.085	3.17073	7.465	4.11071	30.743	3.5891	4.774	4.07211	10.637	3.4964	3.892	3.93477
5.384	3.1808	7.778	4.10063	32.412	3.59809	5.007	4.06204	11.54	3.50648	4.054	3.92454
5.719	3.19088	8.087	4.09056	34.083	3.6077	5.246	4.05196	12.667	3.51656	4.228	3.91416
6.075	3.20096	8.411	4.08048	35.754	3.617	5.496	4.04188	14.219	3.52663	4.409	3.90393
6.475	3.21103	8.741	4.07041	37.426	3.62553	5.752	4.03181	15.499	3.53671	4.586	3.89385
6.906	3.22111	9.082	4.06033	39.094	3.63452	6.008	4.02173	17.059	3.54678	4.766	3.88377
7.356	3.23118	9.439	4.05025	40.764	3.64289	6.268	4.01166	18.728	3.55345	4.952	3.87354
7.858	3.24126	9.803	4.04018	42.433	3.65219	6.534	4.00158	20.157	3.56352	5.129	3.86347
8.383	3.25133	10.179	4.0301	44.103	3.65963	6.818	3.99151	21.826	3.57065	5.318	3.85339
8.972	3.26141	10.552	4.02003	45.773	3.66909	7.108	3.98143	23.494	3.58011	5.518	3.84316
9.605	3.27148	10.934	4.00995	47.443	3.67653	7.418	3.97135	25.161	3.58941	5.725	3.83309
10.271	3.28156	11.317	3.99988	49.114	3.68614	7.731	3.96128	26.829	3.59701	5.945	3.82301
10.988	3.29164	11.71	3.9898	50.782	3.69342	8.055	3.9512	28.119	3.60708	6.177	3.81293
11.742	3.30171	12.123	3.97973	52.452	3.70303	8.392	3.94113	29.788	3.61561	6.414	3.80286
12.587	3.31179	12.543	3.96965	54.122	3.71047	8.74	3.93105	31.457	3.62522	6.655	3.79278
13.449	3.32186	12.982	3.95957	55.792	3.71962	9.105	3.92098	32.922	3.63529	6.912	3.78271
14.357	3.33194	13.42	3.9495	57.461	3.72737	9.459	3.9109	34.589	3.64382	7.184	3.77248
15.33	3.34201	13.854	3.93942	59.131	3.73636	9.802	3.90083	35.994	3.65389	7.467	3.7624
16.35	3.35209	14.296	3.92935	60.801	3.74411	10.163	3.89075	37.662	3.66366	7.747	3.75233
17.407	3.36217	14.75	3.91927	62.472	3.75279	10.537	3.88067	39.332	3.67219	8.05	3.7421
18.536	3.37224	15.235	3.9092	64.143	3.76116	10.935	3.8706	40.779	3.68226	8.356	3.73202
19.712	3.38232	15.723	3.89912	65.811	3.76938	11.336	3.86052	42.448	3.69094	8.647	3.72194
20.892	3.39239	16.224	3.88904	67.481	3.77806	11.76	3.85045	43.969	3.70102	8.933	3.71187
22.188	3.40247	16.712	3.87897	69.152	3.78612	12.202	3.84037	45.428	3.71109	9.233	3.70179
23.443	3.41254	17.22	3.86889	70.822	3.79526	12.65	3.8303	47.097	3.72024	9.554	3.69172
24.821	3.42262	17.738	3.85882	72.493	3.80301	13.115	3.82022	48.447	3.73031	9.903	3.68149
26.175	3.4327	18.276	3.84874	74.109	3.81309	13.55	3.81014	50.088	3.74039	10.268	3.67141
27.626	3.44277	18.842	3.83867	75.778	3.82068	13.992	3.80007	51.756	3.74907	10.639	3.66133
29.063	3.45285	19.384	3.82859	77.397	3.83076	14.477	3.78999	52.977	3.75915	11.019	3.6511
30.603	3.46292	19.947	3.81851	79.066	3.83898	14.973	3.77992	54.644	3.76876	11.405	3.64087
32.094	3.473	20.525	3.80844	80.736	3.8489	15.489	3.76984	56.313	3.7779	11.815	3.6308
33.702	3.48307	21.132	3.79836	82.406	3.85773	16.037	3.75977	57.56	3.78798	12.221	3.62072
35.238	3.49315	21.745	3.78829	84.075	3.86657	16.583	3.74969	59.227	3.79697	12.581	3.61065
36.907	3.50307	22.349	3.77821	85.746	3.87649	17.109	3.73961	60.876	3.80704	12.959	3.60057
38.493	3.51315	22.983	3.76814	87.418	3.88501	17.627	3.72954	62.347	3.81712	13.359	3.5905
40.164	3.52276	23.634	3.75806	88.948	3.89509	18.176	3.71946	64.016	3.82565	13.783	3.58042
41.804	3.53283	24.318	3.74799	90.616	3.90331	18.769	3.70939	65.506	3.83572	14.23	3.57034
43.472	3.54244	24.969	3.73791	92.13	3.91338	19.369	3.69931	67.173	3.84533	14.702	3.56027
45.143	3.55205	25.664	3.72783	93.801	3.92222	20.01	3.68924	68.839	3.8537	15.156	3.55019
46.812	3.56197	26.384	3.71776	95.377	3.93229	20.617	3.67916	70.083	3.86378	15.645	3.54012
48.481	3.57112	27.109	3.70768	97.048	3.94206	21.213	3.66909	71.751	3.87292	16.092	3.53004
50.149	3.58088	27.835	3.69761	98.705	3.95213	21.87	3.65901	73.418	3.88176	16.532	3.51997
51.819	3.58972	28.597	3.68753	100.259	3.96221	22.571	3.64893	74.786	3.89183	17.032	3.50989
53.488	3.59918	29.406	3.67746	101.93	3.97182	23.301	3.63886	76.454	3.90036	17.558	3.49981
55.158	3.60848	30.17	3.66738	103.326	3.9819	24.02	3.62878	78.072	3.91044	18.113	3.48974
56.827	3.61731	30.993	3.6573	104.996	3.99135	24.702	3.61871	79.741	3.92005	18.685	3.47966
58.496	3.62692	31.849	3.64723	106.35	4.00143	25.454	3.60863	81.409	3.92795	19.276	3.46959
60.167	3.63545	32.683	3.63715	107.897	4.0115	26.251	3.59856	82.735	3.93803	19.799	3.45951
61.837	3.6449	33.565	3.62708	109.47	4.02158	27.098	3.58848	84.402	3.94671	20.334	3.44944
63.507	3.65374	34.487	3.617	110.833	4.03165	27.869	3.5784	86.071	3.95539	20.952	3.43936
65.177	3.66288	35.391	3.60693	112.489	4.04173	28.658	3.56833	87.429	3.96546	21.612	3.42913
66.847	3.67203	36.337	3.59685	113.781	4.05181	29.538	3.55825	89.099	3.97368	22.301	3.41905
68.515	3.68087	37.341	3.58678	115.207	4.06188	30.466	3.54818	90.645	3.98376	22.953	3.40898
70.184	3.69017	38.303	3.5767	116.79	4.07196	31.359	3.5381	92.274	3.99383	23.525	3.39875
71.854	3.699	39.339	3.56662	117.978	4.08203	32.23	3.52803	93.94	4.00174	24.194	3.38867
73.524	3.7083	40.396	3.55655	119.433	4.09211	33.2	3.51795	95.186	4.01181	24.91	3.3786
75.195	3.71745	41.465	3.54647	120.863	4.10218	34.25	3.50787	96.852	4.02142	25.664	3.36852
76.865	3.72659	42.61	3.5364	122.075	4.11226	35.201	3.4978	98.52	4.03041	26.41	3.35845
78.535	3.7362	43.72	3.52632	123.581	4.12233	36.197	3.48772	99.701	4.04049	27.031	3.34837
80.204	3.74535	44.934	3.51625	124.903	4.13241	37.285	3.47765	101.368	4.05041	27.774	3.33829
81.875	3.75496	46.098	3.50617	126.192	4.14249	37.853	3.586	103.016	4.06049	28.585	3.32822
83.546	3.76457	47.362	3.49609	127.779	4.15256	37.887	3.57577	104.284	4.07056	29.416	3.31814
85.216	3.77418	48.611	3.48602	128.948	4.16264	37.947	3.56554	105.952	4.08064	30.149	3.30807
86.885	3.7841	49.94	3.47594	130.367	4.17271	38.037	3.55531	107.447	4.09071	30.886	3.29799
88.556	3.79387	51.265	3.46587	131.964	4.18279	38.162	3.54523	108.698	4.10079	31.721	3.28792
90.186	3.80394	52.63	3.45579	133.188	4.19286	38.328	3.53516	110.366	4.11071	32.591	3.27784
91.849	3.81402	54.045	3.44572	134.859	4.20278	38.533	3.52493	111.826	4.12078	33.397	3.26761
93.475	3.8241	55.441	3.43564	136.235	4.21286	38.784	3.51485	113.269	4.13086	34.179	3.25753
95.052	3.83417	56.912	3.42556	137.791	4.22294	39.08	3.50477	114.935	4.13954	35.071	3.24746
96.642	3.84425	58.361	3.41549	139.461	4.23193	39.44	3.4947	116.222	4.14962	36.04	3.23738
98.161	3.85432	59.864	3.40541	140.843	4.242	39.876	3.48462	117.664	4.15969	36.834	3.22715
99.714	3.8644	61.374	3.39534	142.511	4.25022	40.392	3.47455	119.332	4.16822	37.675	3.21708
101.17	3.87447	62.874	3.38526	144.116	4.26029	41.009	3.46447	120.579	4.17829	38.624	3.207
102.684	3.88455	64.429	3.37519	145.787	4.26866	41.724	3.4544	122.144	4.18837	39.631	3.19693
104.094	3.89462	66.018	3.36511	147.457	4.27719	42.497	3.44432	123.81	4.19627	40.457	3.18685
105.549	3.9047	67.571	3.35504	149.126	4.28587	43.31	3.43425	125.004	4.20635	41.346	3.17677
106.892	3.91478	69.09	3.34496	150.797	4.29316	44.246	3.42417	126.672	4.21565	42.339	3.1667
108.324	3.92485	70.622	3.33488	152.468	4.30184	45.341	3.41409	128.341	4.22356	43.335	3.15662
109.624	3.93493	72.209	3.32481	154.137	4.30742	46.419	3.40402	129.617	4.23363	44.156	3.14655
111	3.945	73.71	3.31473	155.808	4.31656	47.485	3.39394	131.286	4.24138	45.111	3.13647
112.259	3.95508	75.311	3.30466	157.479	4.32183	48.723	3.38387	132.954	4.25099	46.145	3.1264
113.548	3.96515	76.817	3.29458	159.147	4.32974	50.001	3.37379	134.624	4.2606	47.017	3.11632
114.837	3.97523	78.367	3.28451	160.818	4.33485	51.154	3.36372	136.292	4.26711	47.911	3.10624
116.061	3.98531	79.903	3.27443	162.489	4.34167	52.462	3.35364	137.646	4.27719	48.957	3.09617
117.338	3.99538	81.397	3.26435	164.159	4.34694	53.83	3.34356	139.315	4.28401	49.938	3.08609
118.523	4.00546	82.962	3.25428	165.83	4.35159	55.045	3.33349	140.982	4.29207	50.802	3.07602
119.789	4.01553	84.434	3.2442	167.499	4.35764	56.402	3.32341	142.649	4.30122	51.866	3.06594
120.942	4.02561	85.955	3.23413	169.17	4.36089	57.816	3.31334	144.317	4.30664	52.917	3.05587
122.134	4.03568	87.445	3.22405	170.84	4.3674	59.032	3.30326	145.883	4.31672	53.708	3.04579
123.329	4.04576	88.902	3.21398	172.511	4.3702	60.42	3.29319	147.55	4.32261	54.675	3.03571
124.454	4.05584	90.423	3.2039	174.182	4.37655	61.813	3.28311	149.22	4.32958	55.731	3.02564
125.666	4.06591	91.859	3.19382	175.85	4.37919	63.048	3.27304	150.888	4.33764	56.672	3.01556
126.774	4.07599	93.348	3.18375	177.522	4.38477	64.433	3.26296	152.555	4.34214	57.539	3.00549
127.946	4.08606	94.8	3.17367	179.192	4.38771	65.798	3.25288	154.224	4.3519	58.566	2.99526
129.092	4.09614	96.232	3.1636	180.861	4.39221	67.032	3.24281	155.891	4.3564	59.62	2.98518
130.19	4.10621	97.69	3.15352	182.53	4.39608	68.427	3.23273	157.559	4.36399	60.437	2.97511
131.395	4.11629	99.074	3.14345	184.199	4.39918	69.806	3.22266	159.227	4.36973	61.337	2.96503
132.504	4.12636	100.515	3.13337	185.869	4.40383	71.007	3.21258	160.894	4.37314	62.394	2.95495
133.672	4.13644	101.891	3.1233	187.538	4.40569	72.374	3.20251	162.563	4.38198	63.347	2.94488
134.855	4.14652	103.295	3.11322	189.209	4.41143	73.75	3.19243	164.231	4.38585	64.147	2.9348
136.007	4.15659	104.68	3.10314	190.879	4.41344	74.954	3.18235	165.898	4.39376	65.086	2.92473
137.232	4.16667	106.008	3.09307	192.547	4.41887	76.262	3.17228	167.566	4.39841	66.073	2.91465
138.368	4.17674	107.391	3.08299	194.216	4.42119	77.631	3.1622	169.234	4.40383	66.934	2.90442
139.623	4.18682	108.682	3.07292	195.884	4.42631	78.794	3.15213	170.901	4.41112	67.775	2.89435
140.829	4.19689	110.028	3.06284	197.555	4.4291	80.067	3.14205	172.57	4.41499	68.695	2.88427
142.162	4.20697	111.284	3.05277	199.224	4.43406	81.43	3.13198	174.238	4.42398	69.68	2.87404
143.577	4.21705	112.583	3.04269	200.895	4.43762	82.583	3.1219	175.904	4.42894	70.451	2.86396
145.017	4.22712	113.812	3.03261	202.566	4.44196	83.801	3.11182	177.571	4.43514	71.234	2.85373
146.515	4.2372	115.047	3.02254	204.234	4.44662	85.11	3.10175	179.24	4.44289	72.107	2.84366
148.094	4.24727	116.236	3.01246	205.905	4.45018	86.273	3.09167	180.909	4.44755	72.994	2.83358
149.699	4.25735	117.436	3.00239	207.575	4.45592	87.432	3.0816	182.578	4.45731	73.746	2.82351
151.369	4.26649	118.56	2.99231	209.245	4.45902	88.662	3.07152	184.246	4.46258	74.485	2.81343
153.037	4.2761	119.713	2.98224	210.915	4.4663	89.89	3.06145	185.915	4.46956	75.303	2.80336
154.707	4.28432	120.781	2.97216	212.585	4.47002	90.943	3.05137	187.582	4.47886	76.12	2.79328
156.375	4.29316	121.87	2.96209	214.255	4.47777	92.075	3.0413	189.25	4.48413	76.855	2.7832
158.045	4.3006	122.883	2.95201	215.923	4.48211	93.293	3.03122	190.752	4.4942	77.489	2.77313
159.714	4.3085	123.905	2.94193	217.594	4.49048	94.338	3.02114	191.699	4.50428	78.185	2.7629
161.385	4.31548	124.9	2.93186	219.264	4.49637	95.358	3.01107	193.366	4.51342	78.932	2.75282
163.055	4.32199	125.835	2.92178	220.933	4.50505	96.47	3.00099	194.421	4.50335	79.647	2.74275
164.726	4.3285	126.786	2.91171	222.601	4.51249	97.579	2.99092	196.09	4.51218	80.308	2.73267
166.395	4.33408	127.686	2.90163	224.27	4.52133	98.536	2.98084	197.115	4.52226	80.849	2.72259
168.064	4.34012	128.543	2.89156	225.941	4.53063	99.48	2.97077	198.373	4.53234	81.495	2.71252
169.733	4.34524	129.417	2.88148	227.612	4.53916	100.478	2.96069	199.421	4.54241	82.107	2.70244
171.404	4.35051	130.232	2.8714	228.961	4.54923	101.489	2.95061	201.088	4.55047	82.742	2.69237
173.075	4.35562	131.021	2.86133	230.632	4.55822	102.406	2.94054	202.59	4.56055	83.353	2.68229
174.745	4.35965	131.84	2.85125	231.967	4.5683	103.241	2.93046	204.233	4.57062	83.834	2.67222
176.414	4.36477	132.585	2.84118	233.346	4.57837	104.112	2.92039	205.374	4.5807	84.337	2.66214
178.084	4.36802	133.317	2.8311	234.967	4.58845	105.001	2.91031	206.982	4.59077	84.877	2.65207
179.755	4.37221	134.054	2.82103	236.015	4.59852	105.883	2.90024	208.281	4.60085	85.431	2.64199
181.426	4.37547	134.761	2.81095	237.277	4.6086	106.607	2.89016	209.495	4.61093	85.977	2.63191
183.095	4.37903	135.44	2.80087	238.649	4.61868	107.336	2.88008	211.084	4.621	86.536	2.62184
184.764	4.38229	136.116	2.7908	239.613	4.62875	108.085	2.87001	211.952	4.63108	87.015	2.61176
186.434	4.38477	136.806	2.78072	240.658	4.63883	108.833	2.85993	213.222	4.64115	87.444	2.60169
188.102	4.38802	137.447	2.77065	241.835	4.6489	109.59	2.84986	214.647	4.65123	87.902	2.59146
189.771	4.38988	138.067	2.76057	242.904	4.65898	110.264	2.83978	215.868	4.6613	88.37	2.58138
191.44	4.39314	138.696	2.7505	243.738	4.66905	110.864	2.82971	216.781	4.67138	88.869	2.57131
193.111	4.395	139.332	2.74042	244.755	4.67913	111.487	2.81963	218.002	4.68146	89.338	2.56123
194.781	4.39779	139.933	2.73035	245.87	4.68921	112.114	2.80956	218.872	4.69153	89.837	2.55115
196.451	4.39949	140.51	2.72027	246.768	4.69928	112.747	2.79948	219.866	4.70161	90.284	2.54108
198.119	4.40197	141.105	2.71019	247.685	4.70936	113.374	2.7894	221.088	4.71168	90.67	2.531
199.79	4.40414	141.709	2.70012	248.824	4.71943	113.994	2.77933	222.008	4.72176	91.074	2.52093
201.458	4.40616	142.283	2.69004	249.988	4.72951	114.534	2.76925	222.896	4.73183	91.502	2.51085
203.126	4.40848	142.829	2.67997	250.98	4.73958	115.046	2.75918	224.057	4.74191	91.942	2.50078
204.797	4.41019	143.379	2.66989	252.446	4.74966	115.578	2.7491	225.11	4.75198	92.385	2.4907
206.466	4.41298	143.948	2.65982	253.869	4.75974	116.121	2.73903	225.962	4.76206	92.831	2.48047
208.134	4.41453	144.508	2.64974	255.405	4.76981	116.673	2.72895	227.151	4.77214	93.262	2.47039
209.803	4.41778	145.036	2.63966	257.074	4.77741	117.209	2.71887	228.367	4.78221	93.662	2.46032
211.474	4.4198	145.553	2.62959	258.609	4.78748	117.748	2.7088	229.205	4.79229	94.019	2.45024
213.144	4.42321	146.089	2.61951	260.28	4.79322	118.264	2.69872	230.144	4.80004	94.392	2.44017
214.814	4.42615	146.628	2.60944	261.535	4.80004	118.712	2.68865			94.798	2.42994
216.486	4.42956	147.153	2.59936			119.177	2.67857			95.205	2.41986
218.156	4.43344	147.654	2.58929			119.643	2.6685			95.586	2.40978
219.825	4.43685	148.148	2.57921			120.123	2.65842			96.015	2.39971
221.493	4.44165	148.663	2.56913			120.609	2.64835			96.46	2.38963
223.163	4.44568	149.177	2.55906			121.094	2.63827			96.888	2.37956
224.833	4.45096	149.689	2.54898			121.575	2.62819			97.292	2.36948
226.504	4.45561	150.16	2.53891			122.053	2.61812			97.737	2.35941
228.175	4.46072	150.63	2.52883			122.478	2.60804			98.264	2.34933
229.846	4.4663	151.121	2.51876			122.889	2.59797			98.827	2.33926
231.514	4.47142	151.615	2.50868			123.312	2.58789			99.391	2.32918
233.186	4.47777	152.114	2.49861			123.75	2.57782			99.911	2.3191
234.854	4.4832	152.572	2.48853			124.181	2.56774			100.338	2.30903
236.524	4.48971	153.032	2.47845			124.626	2.55766			100.71	2.29895
238.192	4.4956	153.492	2.46838			125.07	2.54759			101.097	2.28888
239.861	4.50242	153.962	2.4583			125.512	2.53751			101.511	2.2788
241.53	4.50893	154.443	2.44823			125.956	2.52744			101.964	2.26873
243.2	4.51559	154.896	2.43815			126.378	2.51736			102.43	2.25865
244.871	4.52335	155.339	2.42808			126.756	2.50729			103.023	2.24857
246.54	4.53001	155.776	2.418			127.147	2.49721			103.769	2.2385
248.209	4.53823	156.226	2.40792			127.547	2.48713			104.212	2.22842
249.877	4.54536	156.68	2.39785			127.966	2.47706			104.639	2.21835
251.548	4.55435	157.13	2.38777			128.377	2.46698			105.063	2.20827
253.218	4.56225	157.564	2.3777			128.798	2.45691			105.471	2.19804
254.889	4.57202	157.983	2.36762			129.222	2.44683			105.856	2.18781
256.557	4.58085	158.413	2.35755			129.641	2.43676			106.223	2.17773
258.151	4.59093	158.841	2.34747			130.065	2.42668			106.582	2.16766
259.806	4.60101	159.282	2.33739			130.473	2.41661			106.92	2.15758
261.289	4.61108	159.714	2.32732			130.84	2.40653			107.215	2.14751
262.776	4.62116	160.12	2.31724			131.214	2.39645			107.52	2.13728
264.102	4.63123	160.526	2.30717			131.591	2.38638			107.842	2.1272
265.486	4.64131	160.927	2.29709			131.988	2.3763			108.184	2.11713
266.665	4.65138	161.345	2.28702			132.399	2.36623			108.525	2.10705
267.933	4.66146	161.76	2.27694			132.814	2.35615			108.869	2.09697
269.024	4.67153	162.182	2.26687			133.248	2.34608			109.227	2.0869
270.098	4.68161	162.579	2.25679			133.689	2.336			109.585	2.07667
271.186	4.69169	162.97	2.24671			134.148	2.32592			109.964	2.06659
272.121	4.70176	163.367	2.23664			134.616	2.31585			110.293	2.05652
273.058	4.71184	163.764	2.22656			135.024	2.30577			110.603	2.04644
274.033	4.72191	164.171	2.21649			135.437	2.2957			110.922	2.03637
274.861	4.73199	164.58	2.20641			135.858	2.28562			111.269	2.02629
275.692	4.74206	164.987	2.19634			136.282	2.27555			111.628	2.01606
276.585	4.75214	165.366	2.18626			136.727	2.26547			112.006	2.00598
277.396	4.76222	165.747	2.17618			137.161	2.25539			112.377	1.99575
278.172	4.77229	166.138	2.16611			137.608	2.24532			112.753	1.98568
278.997	4.78237	166.536	2.15603			138.046	2.23524			113.145	1.9756
279.866	4.79244	166.947	2.14596			138.487	2.22517			113.517	1.96537
280.449	4.80004	167.345	2.13588			138.918	2.21509			113.847	1.9553
		167.734	2.12581			139.304	2.20502			114.174	1.94522
		168.11	2.11573			139.701	2.19494			114.532	1.93499
		168.486	2.10566			140.105	2.18487			114.916	1.92476
		168.875	2.09558			140.526	2.17479			115.303	1.91453
		169.267	2.0855			140.959	2.16471			115.701	1.90445
		169.66	2.07543			141.39	2.15464			116.105	1.89422
		170.039	2.06535			141.828	2.14456			116.509	1.88399
		170.407	2.05528			142.249	2.13449			116.87	1.87392
		170.774	2.0452			142.667	2.12441			117.213	1.86368
		171.139	2.03513			143.071	2.11434			117.56	1.85361
		171.52	2.02505			143.442	2.10426			117.929	1.84353
		171.901	2.01497			143.811	2.09418			118.321	1.83346
		172.289	2.0049			144.191	2.08411			118.705	1.82338
		172.669	1.99482			144.576	2.07403			119.117	1.81315
		173.037	1.98475			144.966	2.06396			119.518	1.80308
		173.401	1.97467			145.359	2.05388			119.928	1.793
		173.769	1.9646			145.757	2.04381			120.303	1.78292
		174.153	1.95452			146.152	2.03373			120.655	1.77269
		174.539	1.94444			146.557	2.02365			121.013	1.76246
		174.933	1.93437			146.965	2.01358			121.385	1.75239
		175.316	1.92429			147.353	2.0035			121.793	1.74231
		175.695	1.91422			147.724	1.99343			122.196	1.73208
		176.072	1.90414			148.084	1.98335			122.612	1.72201
		176.455	1.89407			148.472	1.97328			123.025	1.71178
		176.859	1.88399			148.87	1.9632			123.443	1.7017
		177.265	1.87392			149.274	1.95313			123.799	1.69162
		177.685	1.86384			149.696	1.94305			124.149	1.68155
		178.078	1.85376			150.117	1.93297			124.521	1.67147
		178.463	1.84369			150.539	1.9229			124.916	1.6614
		178.859	1.83361			150.97	1.91282			125.328	1.65132
		179.253	1.82354			151.399	1.90275			125.752	1.64125
		179.663	1.81346			151.794	1.89267			126.185	1.63117
		180.075	1.80339			152.175	1.8826			126.62	1.62109
		180.488	1.79331			152.572	1.87252			127.072	1.61102
		180.88	1.78323			152.994	1.86244			127.471	1.60079
		181.269	1.77316			153.418	1.85237			127.867	1.59071
		181.668	1.76308			153.86	1.84229			128.311	1.58064
		182.07	1.75301			154.294	1.83222			128.76	1.57056
		182.494	1.74293			154.739	1.82214			129.247	1.56049
		182.917	1.73286			155.191	1.81207			129.74	1.55041
		183.336	1.72278			155.628	1.80199			130.252	1.54033
		183.735	1.71271			156.03	1.79192			130.755	1.5301
		184.138	1.70263			156.412	1.78184			131.199	1.51987
		184.561	1.69255			156.81	1.77176			131.672	1.5098
		184.99	1.68248			157.226	1.76169			132.164	1.50003
		185.44	1.6724			157.644	1.75161
		185.882	1.66233			158.079	1.74154
		186.315	1.65225			158.524	1.73146
		186.742	1.64218			158.969	1.72139
		187.182	1.6321			159.434	1.71131
		187.646	1.62202			159.896	1.70123
		188.12	1.61195			160.328	1.69116
		188.605	1.60187			160.747	1.68108
		189.06	1.5918			161.181	1.67101
		189.529	1.58172			161.653	1.66093
		190.016	1.57165			162.135	1.65086
		190.52	1.56157			162.633	1.64078
		191.056	1.55149			163.142	1.6307
		191.56	1.54142			163.671	1.62063
		192.074	1.53134			164.211	1.61055
		192.616	1.52127			164.691	1.60048
		193.195	1.51119			165.177	1.5904
		193.784	1.50112			165.693	1.58033
		193.852	1.50003			166.242	1.57025
						166.825	1.56018
						167.42	1.5501
						168.029	1.54002
						168.653	1.52995
						169.199	1.51987
						169.79	1.5098
						170.41	1.50003

## Sheet: Fig. 3b
	800oC-5mins	800oC-20mins	900oC-5mins
Cycle. no	Specific discharge capacity (mAh/g)	Specific discharge capacity (mAh/g)	Specific discharge capacity (mAh/g)
1	193.852	170.41	132.164
2	186.954	165.187	126.634
3	182.389	162.68	123.807
4	178.546	160.663	121.647
5	175.037	158.725	119.359
6	170.828	156.956	117.51
7	167.303	155.359	115.428
8	164.802	153.214	113.078
9	162.001	151.643	112.254
10	159.256	150.355	111.022

## Sheet: Fig. 3c
Before annealing				600oC-10h				600oC-20h
Specific charge capacity (mAh/g)	Voltage (V)	Specific discharge capacity (mAh/g)	Voltage (V)	Specific charge capacity (mAh/g)	Voltage (V)	Specific discharge capacity (mAh/g)	Voltage (V)	Specific charge capacity (mAh/g)	Voltage (V)	Specific discharge capacity (mAh/g)	Voltage (V)
0	2.93976	0	4.71587	0	2.90675	0	4.72889	0	2.56061	0	4.71494
0.021	2.95108	0.025	4.7044	0.021	2.91791	0.028	4.71788	0.019	2.57068	0.022	4.70378
0.042	2.96147	0.049	4.6937	0.046	2.92876	0.056	4.70734	0.041	2.582	0.043	4.6937
0.067	2.97247	0.077	4.68238	0.074	2.93992	0.088	4.69634	0.063	2.59223	0.069	4.68254
0.096	2.98379	0.105	4.672	0.105	2.95092	0.12	4.68595	0.089	2.60324	0.095	4.67246
0.127	2.9951	0.136	4.6613	0.136	2.961	0.155	4.67541	0.114	2.61362	0.124	4.66223
0.162	3.00642	0.168	4.65076	0.172	2.97108	0.19	4.66518	0.144	2.62478	0.157	4.65107
0.201	3.01742	0.203	4.63991	0.21	2.98146	0.228	4.65479	0.174	2.63532	0.189	4.641
0.239	3.02765	0.238	4.62968	0.252	2.99169	0.267	4.64456	0.204	2.64571	0.226	4.62999
0.285	3.03788	0.276	4.61899	0.301	3.00223	0.309	4.63433	0.238	2.65656	0.263	4.61976
0.334	3.04827	0.315	4.60876	0.354	3.01277	0.351	4.62426	0.271	2.66695	0.302	4.60922
0.387	3.05835	0.357	4.59775	0.41	3.02285	0.397	4.61403	0.307	2.67749	0.345	4.59837
0.449	3.06889	0.398	4.58752	0.473	3.03292	0.446	4.6038	0.345	2.68818	0.388	4.58829
0.519	3.07912	0.444	4.57744	0.543	3.043	0.495	4.59372	0.386	2.69903	0.435	4.57775
0.6	3.08935	0.489	4.56706	0.624	3.05323	0.548	4.58364	0.427	2.70973	0.481	4.56768
0.691	3.09958	0.538	4.55667	0.711	3.06346	0.601	4.57357	0.472	2.72058	0.533	4.55698
0.792	3.10981	0.591	4.54629	0.813	3.07369	0.661	4.56318	0.517	2.73112	0.587	4.54675
0.911	3.12004	0.643	4.53606	0.925	3.08408	0.724	4.55264	0.565	2.74166	0.644	4.53621
1.047	3.13043	0.7	4.52567	1.054	3.09431	0.787	4.54257	0.614	2.7522	0.702	4.52613
1.201	3.14066	0.759	4.51528	1.198	3.10454	0.854	4.53249	0.665	2.7629	0.763	4.51606
1.378	3.15089	0.822	4.50459	1.366	3.11477	0.925	4.5221	0.717	2.77313	0.828	4.50583
1.583	3.16112	0.888	4.49405	1.548	3.12485	1.003	4.51172	0.772	2.78382	0.896	4.4956
1.809	3.17119	0.958	4.48366	1.754	3.13508	1.08	4.50164	0.828	2.79436	0.966	4.48552
2.071	3.18127	1.028	4.47328	1.995	3.14531	1.16	4.49157	0.884	2.80444	1.042	4.47529
2.361	3.19134	1.101	4.4632	2.267	3.15554	1.248	4.48134	0.942	2.81467	1.122	4.46491
2.698	3.20142	1.178	4.45297	2.572	3.16561	1.339	4.47111	1.001	2.82475	1.205	4.45483
3.073	3.2115	1.262	4.44243	2.908	3.17569	1.434	4.46103	1.063	2.83498	1.289	4.44476
3.485	3.22157	1.346	4.43235	3.286	3.18576	1.536	4.45065	1.125	2.84521	1.383	4.43437
3.968	3.23165	1.433	4.42212	3.712	3.196	1.641	4.44057	1.187	2.85528	1.48	4.42398
4.485	3.24172	1.528	4.41189	4.178	3.20607	1.753	4.43018	1.252	2.86536	1.578	4.41391
5.058	3.2518	1.626	4.40166	4.696	3.21615	1.869	4.42011	1.319	2.87559	1.687	4.40368
5.683	3.26187	1.728	4.39159	5.244	3.22622	1.995	4.40988	1.389	2.88598	1.796	4.39345
6.379	3.27195	1.833	4.38151	5.849	3.2363	2.122	4.39965	1.458	2.89605	1.912	4.38322
7.12	3.28203	1.945	4.37113	6.519	3.24637	2.262	4.38942	1.531	2.90644	2.033	4.37299
7.915	3.2921	2.062	4.36058	7.225	3.25645	2.406	4.37919	1.608	2.91682	2.157	4.36291
8.799	3.30218	2.187	4.35004	8.01	3.26652	2.553	4.36911	1.684	2.92705	2.285	4.35283
9.701	3.31225	2.313	4.33981	8.864	3.2766	2.708	4.35903	1.765	2.93744	2.421	4.3426
10.678	3.32233	2.446	4.32974	9.794	3.28668	2.873	4.34896	1.844	2.94751	2.563	4.33253
11.72	3.3324	2.586	4.31935	10.762	3.29675	3.046	4.33888	1.928	2.95759	2.709	4.32245
12.822	3.34248	2.723	4.30928	11.776	3.30683	3.225	4.32881	2.012	2.96782	2.865	4.31222
13.984	3.35256	2.869	4.2992	12.867	3.3169	3.413	4.31858	2.103	2.97821	3.024	4.30215
15.211	3.36263	3.027	4.28882	13.987	3.32698	3.612	4.3085	2.194	2.98844	3.194	4.29207
16.52	3.37271	3.188	4.27874	15.179	3.33705	3.816	4.29843	2.288	2.99851	3.367	4.28199
17.858	3.38278	3.352	4.26851	16.424	3.34713	4.033	4.28835	2.388	3.00874	3.545	4.27192
19.249	3.39286	3.523	4.25843	17.735	3.35721	4.257	4.27827	2.49	3.01882	3.735	4.26184
20.67	3.40293	3.698	4.24836	19.098	3.36728	4.488	4.2682	2.599	3.02905	3.93	4.25177
22.147	3.41301	3.88	4.23828	20.56	3.37736	4.734	4.25812	2.712	3.03928	4.135	4.24169
23.655	3.42308	4.075	4.22821	22.106	3.38743	4.986	4.24805	2.832	3.04951	4.346	4.23162
25.192	3.43316	4.268	4.21813	23.632	3.39751	5.253	4.23782	2.956	3.05959	4.568	4.22154
26.807	3.44324	4.475	4.2079	25.229	3.40758	5.53	4.22774	3.091	3.06966	4.791	4.21146
28.438	3.45331	4.689	4.19767	26.84	3.41766	5.816	4.21767	3.229	3.07974	5.021	4.20139
30.112	3.46292	4.906	4.18744	28.488	3.42773	6.11	4.20743	3.379	3.08981	5.256	4.19131
31.786	3.47269	5.132	4.17736	30.149	3.43719	6.42	4.19736	3.542	3.10004	5.501	4.18124
33.463	3.48199	5.36	4.16729	31.812	3.44665	6.739	4.18728	3.717	3.11027	5.757	4.17116
35.137	3.49175	5.602	4.15721	33.472	3.45579	7.066	4.17721	3.907	3.12035	6.015	4.16109
36.812	3.50136	5.854	4.14698	35.135	3.46478	7.407	4.16713	4.108	3.13043	6.293	4.15101
38.488	3.51082	6.109	4.13691	36.798	3.47377	7.754	4.15706	4.322	3.1405	6.57	4.14094
40.162	3.52028	6.371	4.12667	38.462	3.48261	8.109	4.14698	4.554	3.15058	6.858	4.13086
41.837	3.52927	6.64	4.1166	40.123	3.49144	8.488	4.13691	4.81	3.16065	7.162	4.12078
43.512	3.53826	6.92	4.10652	41.788	3.49997	8.87	4.12683	5.085	3.17073	7.465	4.11071
45.186	3.54709	7.209	4.09645	43.45	3.50803	9.267	4.11675	5.384	3.1808	7.778	4.10063
46.863	3.55515	7.506	4.08637	45.112	3.51656	9.667	4.10668	5.719	3.19088	8.087	4.09056
48.539	3.56383	7.803	4.0763	46.775	3.52493	10.078	4.0966	6.075	3.20096	8.411	4.08048
50.215	3.57267	8.122	4.06622	48.437	3.53314	10.51	4.08653	6.475	3.21103	8.741	4.07041
51.89	3.58135	8.437	4.05615	50.098	3.54136	10.944	4.0763	6.906	3.22111	9.082	4.06033
53.566	3.58988	8.763	4.04591	51.759	3.54957	11.404	4.06622	7.356	3.23118	9.439	4.05025
55.242	3.59887	9.111	4.03584	53.42	3.55779	11.853	4.05615	7.858	3.24126	9.803	4.04018
56.917	3.60755	9.457	4.02561	55.083	3.566	12.331	4.04607	8.383	3.25133	10.179	4.0301
58.591	3.61607	9.821	4.01553	56.746	3.57375	12.808	4.03599	8.972	3.26141	10.552	4.02003
60.265	3.6246	10.179	4.00546	58.409	3.58166	13.292	4.02592	9.605	3.27148	10.934	4.00995
61.941	3.63297	10.563	3.99538	60.071	3.58972	13.795	4.01569	10.271	3.28156	11.317	3.99988
63.615	3.64118	10.943	3.98531	61.732	3.59778	14.302	4.00561	10.988	3.29164	11.71	3.9898
65.289	3.6494	11.339	3.97523	63.394	3.60615	14.828	3.99554	11.742	3.30171	12.123	3.97973
66.963	3.65777	11.748	3.96515	65.058	3.61468	15.351	3.98546	12.587	3.31179	12.543	3.96965
68.639	3.66583	12.154	3.95508	66.72	3.62289	15.888	3.97523	13.449	3.32186	12.982	3.95957
70.316	3.67436	12.59	3.945	68.383	3.63111	16.444	3.96515	14.357	3.33194	13.42	3.9495
71.991	3.68319	13.028	3.93493	70.046	3.63994	16.993	3.95508	15.33	3.34201	13.854	3.93942
73.666	3.69172	13.472	3.92485	71.708	3.64847	17.574	3.945	16.35	3.35209	14.296	3.92935
75.341	3.70024	13.927	3.91478	73.369	3.65699	18.145	3.93493	17.407	3.36217	14.75	3.91927
77.015	3.70908	14.4	3.9047	75.033	3.66599	18.724	3.92485	18.536	3.37224	15.235	3.9092
78.692	3.71714	14.877	3.89462	76.696	3.67436	19.333	3.91478	19.712	3.38232	15.723	3.89912
80.367	3.72566	15.374	3.88455	78.358	3.68242	19.939	3.9047	20.892	3.39239	16.224	3.88904
82.043	3.73434	15.878	3.87447	80.021	3.69094	20.567	3.89462	22.188	3.40247	16.712	3.87897
83.72	3.74287	16.388	3.8644	81.683	3.69962	21.213	3.88455	23.443	3.41254	17.22	3.86889
85.396	3.75186	16.929	3.85432	83.346	3.70815	21.862	3.87432	24.821	3.42262	17.738	3.85882
87.072	3.7607	17.468	3.84425	85.01	3.71729	22.533	3.86424	26.175	3.4327	18.276	3.84874
88.746	3.76969	18.025	3.83417	86.672	3.72659	23.21	3.85417	27.626	3.44277	18.842	3.83867
90.423	3.77914	18.595	3.8241	88.334	3.73527	23.914	3.84409	29.063	3.45285	19.384	3.82859
92.1	3.78875	19.175	3.81402	89.997	3.74396	24.62	3.83402	30.603	3.46292	19.947	3.81851
93.774	3.79852	19.792	3.80394	91.658	3.75264	25.35	3.82394	32.094	3.473	20.525	3.80844
95.448	3.80782	20.404	3.79387	93.319	3.76023	26.075	3.81386	33.702	3.48307	21.132	3.79836
97.121	3.81696	21.051	3.78379	94.981	3.76643	26.822	3.80379	35.238	3.49315	21.745	3.78829
98.796	3.82689	21.707	3.77372	96.644	3.77232	27.581	3.79371	36.907	3.50307	22.349	3.77821
100.469	3.83665	22.364	3.76364	98.307	3.77821	28.343	3.78364	38.493	3.51315	22.983	3.76814
102.116	3.84673	23.074	3.75341	99.971	3.78519	29.144	3.77356	40.164	3.52276	23.634	3.75806
103.665	3.8568	23.787	3.74334	101.634	3.7934	29.951	3.76349	41.804	3.53283	24.318	3.74799
105.172	3.86688	24.509	3.73326	103.296	3.80177	30.762	3.75341	43.472	3.54244	24.969	3.73791
106.613	3.87695	25.238	3.72318	104.958	3.81092	31.608	3.74334	45.143	3.55205	25.664	3.72783
108.064	3.88703	26.011	3.71311	106.621	3.82022	32.457	3.73326	46.812	3.56197	26.384	3.71776
109.567	3.89711	26.768	3.70303	108.285	3.82968	33.342	3.72318	48.481	3.57112	27.109	3.70768
111.025	3.90718	27.566	3.69296	109.949	3.83944	34.215	3.71311	50.149	3.58088	27.835	3.69761
112.458	3.91726	28.371	3.68288	111.597	3.84952	35.145	3.70303	51.819	3.58972	28.597	3.68753
113.976	3.92733	29.2	3.67281	113.258	3.85959	36.078	3.69296	53.488	3.59918	29.406	3.67746
115.464	3.93741	30.061	3.66273	114.884	3.86967	37.035	3.68288	55.158	3.60848	30.17	3.66738
116.842	3.94748	30.919	3.65265	116.445	3.87974	38.033	3.67281	56.827	3.61731	30.993	3.6573
118.238	3.95756	31.816	3.64258	117.962	3.88982	39.032	3.66273	58.496	3.62692	31.849	3.64723
119.537	3.96763	32.715	3.6325	119.436	3.89989	40.082	3.65265	60.167	3.63545	32.683	3.63715
120.863	3.97771	33.67	3.62243	120.961	3.90997	41.115	3.64258	61.837	3.6449	33.565	3.62708
122.145	3.98779	34.628	3.61235	122.422	3.92005	42.187	3.6325	63.507	3.65374	34.487	3.617
123.393	3.99786	35.595	3.60228	123.859	3.93012	43.293	3.62243	65.177	3.66288	35.391	3.60693
124.704	4.00794	36.601	3.5922	125.226	3.9402	44.411	3.61235	66.847	3.67203	36.337	3.59685
126.037	4.01801	37.626	3.58212	126.61	3.95027	45.587	3.60228	68.515	3.68087	37.341	3.58678
127.315	4.02809	38.685	3.57205	127.926	3.96035	46.769	3.5922	70.184	3.69017	38.303	3.5767
128.546	4.03816	39.754	3.56197	129.208	3.97042	47.996	3.58212	71.854	3.699	39.339	3.56662
129.753	4.04824	40.861	3.5519	130.497	3.9805	49.262	3.57205	73.524	3.7083	40.396	3.55655
131.013	4.05832	42	3.54182	131.77	3.99058	50.531	3.56197	75.195	3.71745	41.465	3.54647
132.24	4.06839	43.147	3.53175	133.07	4.00065	51.814	3.5519	76.865	3.72659	42.61	3.5364
133.477	4.07847	44.373	3.52167	134.303	4.01073	53.118	3.54182	78.535	3.7362	43.72	3.52632
134.673	4.08854	45.628	3.5116	135.535	4.0208	54.437	3.53175	80.204	3.74535	44.934	3.51625
135.825	4.09862	46.89	3.50152	136.776	4.03088	55.837	3.52167	81.875	3.75496	46.098	3.50617
136.945	4.10869	48.144	3.49144	137.975	4.04095	57.257	3.5116	83.546	3.76457	47.362	3.49609
138.099	4.11877	49.373	3.48137	139.178	4.05103	58.765	3.50152	85.216	3.77418	48.611	3.48602
139.247	4.12884	50.598	3.47129	140.342	4.06111	60.287	3.49144	86.885	3.7841	49.94	3.47594
140.38	4.13892	51.881	3.46122	141.472	4.07118	61.876	3.48137	88.556	3.79387	51.265	3.46587
141.617	4.149	53.21	3.45114	142.654	4.08126	63.49	3.47129	90.186	3.80394	52.63	3.45579
142.828	4.15907	54.596	3.44107	143.811	4.09133	65.062	3.46122	91.849	3.81402	54.045	3.44572
143.941	4.16915	56.055	3.43099	144.974	4.10141	66.71	3.45114	93.475	3.8241	55.441	3.43564
145.001	4.17922	57.492	3.42091	146.14	4.11148	68.357	3.44107	95.052	3.83417	56.912	3.42556
146.122	4.1893	58.947	3.41084	147.335	4.12156	70.029	3.43146	96.642	3.84425	58.361	3.41549
147.254	4.19937	60.398	3.40076	148.53	4.13163	71.701	3.42169	98.161	3.85432	59.864	3.40541
148.401	4.20945	61.854	3.39069	149.719	4.14171	73.37	3.41223	99.714	3.8644	61.374	3.39534
149.609	4.21953	63.312	3.38061	150.927	4.15179	75.042	3.40262	101.17	3.87447	62.874	3.38526
150.819	4.2296	64.76	3.37054	152.146	4.16186	76.714	3.39317	102.684	3.88455	64.429	3.37519
152.062	4.23968	66.294	3.36046	153.391	4.17194	78.384	3.38356	104.094	3.89462	66.018	3.36511
153.432	4.24975	67.744	3.35038	154.629	4.18201	80.047	3.37348	105.549	3.9047	67.571	3.35504
154.893	4.25983	69.272	3.34031	155.916	4.19209	81.718	3.36372	106.892	3.91478	69.09	3.34496
156.365	4.2699	70.837	3.33023	157.279	4.20216	83.377	3.35364	108.324	3.92485	70.622	3.33488
157.939	4.27998	72.314	3.32016	158.635	4.21224	84.97	3.34356	109.624	3.93493	72.209	3.32481
159.598	4.29006	73.942	3.31008	160.067	4.22232	86.622	3.33349	111	3.945	73.71	3.31473
161.273	4.29998	75.46	3.30001	161.545	4.23239	88.29	3.32341	112.259	3.95508	75.311	3.30466
162.947	4.30959	76.941	3.28993	163.049	4.24247	89.921	3.31334	113.548	3.96515	76.817	3.29458
164.622	4.31858	78.437	3.27986	164.612	4.25254	91.584	3.30326	114.837	3.97523	78.367	3.28451
166.296	4.32803	79.99	3.26978	166.274	4.26215	93.237	3.29319	116.061	3.98531	79.903	3.27443
167.969	4.33687	81.451	3.2597	167.937	4.2713	94.908	3.28389	117.338	3.99538	81.397	3.26435
169.643	4.34539	82.932	3.24963	169.601	4.27998	96.577	3.27412	118.523	4.00546	82.962	3.25428
171.317	4.35361	84.483	3.23955	171.264	4.28835	98.246	3.26451	119.789	4.01553	84.434	3.2442
172.992	4.36136	85.955	3.22948	172.929	4.29657	99.915	3.25474	120.942	4.02561	85.955	3.23413
174.669	4.36849	87.475	3.2194	174.594	4.30385	101.583	3.24513	122.134	4.03568	87.445	3.22405
176.343	4.37547	88.933	3.20933	176.258	4.31067	103.252	3.23537	123.329	4.04576	88.902	3.21398
178.019	4.38291	90.394	3.19925	177.92	4.31703	104.863	3.22529	124.454	4.05584	90.423	3.2039
179.696	4.39035	91.864	3.18917	179.583	4.32261	106.522	3.21522	125.666	4.06591	91.859	3.19382
181.37	4.39779	93.359	3.1791	181.248	4.32803	108.191	3.2053	126.774	4.07599	93.348	3.18375
183.044	4.40538	94.89	3.16902	182.911	4.33315	109.803	3.19522	127.946	4.08606	94.8	3.17367
184.718	4.41313	96.393	3.15895	184.574	4.33795	111.418	3.18514	129.092	4.09614	96.232	3.1636
186.395	4.42135	97.913	3.14887	186.237	4.34245	113.053	3.17507	130.19	4.10621	97.69	3.15352
188.071	4.42925	99.49	3.1388	187.903	4.34663	114.722	3.1653	131.395	4.11629	99.074	3.14345
189.745	4.43731	100.998	3.12872	189.566	4.35051	116.392	3.15569	132.504	4.12636	100.515	3.13337
191.421	4.44507	102.397	3.11864	191.231	4.35438	118.009	3.14562	133.672	4.13644	101.891	3.1233
193.098	4.4539	103.816	3.10857	192.894	4.35841	119.633	3.13554	134.855	4.14652	103.295	3.11322
194.771	4.46258	105.155	3.09849	194.559	4.36492	121.21	3.12547	136.007	4.15659	104.68	3.10314
196.445	4.47157	106.487	3.08842	196.224	4.37237	122.691	3.11539	137.232	4.16667	106.008	3.09307
198.122	4.48087	107.775	3.07834	197.888	4.37826	124.062	3.10531	138.368	4.17674	107.391	3.08299
199.796	4.49064	109.087	3.06827	199.551	4.38384	125.469	3.09524	139.623	4.18682	108.682	3.07292
201.468	4.50071	110.423	3.05819	201.214	4.38911	126.989	3.08516	140.829	4.19689	110.028	3.06284
203.105	4.51079	111.714	3.04812	202.878	4.39376	128.491	3.07509	142.162	4.20697	111.284	3.05277
204.734	4.52086	112.99	3.03804	204.541	4.39732	130.098	3.06501	143.577	4.21705	112.583	3.04269
206.353	4.53094	114.261	3.02796	206.203	4.40104	131.554	3.05494	145.017	4.22712	113.812	3.03261
207.96	4.54102	115.544	3.01789	207.866	4.40507	133.03	3.04486	146.515	4.2372	115.047	3.02254
209.527	4.55109	116.818	3.00781	209.528	4.40941	134.508	3.03478	148.094	4.24727	116.236	3.01246
211.008	4.56117	118.003	2.99774	211.19	4.41406	135.852	3.02471	149.699	4.25735	117.436	3.00239
212.534	4.57124	119.156	2.98766	212.854	4.41778	137.161	3.01463	151.369	4.26649	118.56	2.99231
213.95	4.58132	120.248	2.97759	214.518	4.42243	138.421	3.00456	153.037	4.2761	119.713	2.98224
215.361	4.59139	121.306	2.96751	216.18	4.42708	139.71	2.99448	154.707	4.28432	120.781	2.97216
216.643	4.60147	122.335	2.95743	217.842	4.43142	140.992	2.98441	156.375	4.29316	121.87	2.96209
217.895	4.61155	123.318	2.94736	219.505	4.43685	142.251	2.97433	158.045	4.3006	122.883	2.95201
219.082	4.62162	124.272	2.93728	221.168	4.44243	143.405	2.96426	159.714	4.3085	123.905	2.94193
220.256	4.6317	125.212	2.92721	222.831	4.44786	144.495	2.95418	161.385	4.31548	124.9	2.93186
221.402	4.64177	126.117	2.91713	224.492	4.45328	145.617	2.9441	163.055	4.32199	125.835	2.92178
222.509	4.65185	126.999	2.90706	226.155	4.45917	146.741	2.93403	164.726	4.3285	126.786	2.91171
223.635	4.66192	127.841	2.89698	227.818	4.46537	147.768	2.92395	166.395	4.33408	127.686	2.90163
224.683	4.672	128.669	2.88691	229.48	4.47111	148.765	2.91388	168.064	4.34012	128.543	2.89156
225.691	4.68208	129.458	2.87683	231.143	4.47715	149.76	2.9038	169.733	4.34524	129.417	2.88148
226.67	4.69215	130.244	2.86675	232.805	4.4832	150.688	2.89373	171.404	4.35051	130.232	2.8714
227.592	4.70223	130.999	2.85668	234.466	4.48924	151.634	2.88365	173.075	4.35562	131.021	2.86133
228.481	4.7123	131.743	2.8466	236.13	4.49575	152.54	2.87357	174.745	4.35965	131.84	2.85125
229.338	4.72238	132.471	2.83653	237.792	4.50211	153.428	2.8635	176.414	4.36477	132.585	2.84118
230.175	4.73245	133.182	2.82645	239.456	4.50939	154.266	2.85342	178.084	4.36802	133.317	2.8311
230.972	4.74253	133.894	2.81638	241.119	4.51683	155.072	2.84335	179.755	4.37221	134.054	2.82103
231.801	4.7526	134.561	2.8063	242.782	4.52474	155.812	2.83327	181.426	4.37547	134.761	2.81095
232.579	4.76268	135.241	2.79622	244.442	4.53079	156.535	2.8232	183.095	4.37903	135.44	2.80087
233.334	4.77276	135.919	2.78615	246.106	4.53792	157.226	2.81312	184.764	4.38229	136.116	2.7908
234.12	4.78283	136.597	2.77592	247.769	4.54474	157.889	2.80304	186.434	4.38477	136.806	2.78072
234.883	4.79291	137.218	2.76584	249.431	4.55032	158.621	2.79297	188.102	4.38802	137.447	2.77065
235.433	4.80004	137.826	2.75577	251.094	4.55559	159.344	2.78289	189.771	4.38988	138.067	2.76057
		138.417	2.74554	252.757	4.56163	160.031	2.77282	191.44	4.39314	138.696	2.7505
		138.985	2.73546	254.419	4.56783	160.707	2.76274	193.111	4.395	139.332	2.74042
		139.555	2.72538	256.083	4.57512	161.406	2.75267	194.781	4.39779	139.933	2.73035
		140.139	2.71515	257.747	4.58209	162.077	2.74259	196.451	4.39949	140.51	2.72027
		140.714	2.70508	259.41	4.58907	162.746	2.73252	198.119	4.40197	141.105	2.71019
		141.288	2.695	261.074	4.59682	163.374	2.72244	199.79	4.40414	141.709	2.70012
		141.837	2.68493	262.739	4.60504	164.002	2.71236	201.458	4.40616	142.283	2.69004
		142.404	2.6747	264.403	4.61403	164.626	2.70229	203.126	4.40848	142.829	2.67997
		142.954	2.66462	266.067	4.62379	165.25	2.69221	204.797	4.41019	143.379	2.66989
		143.51	2.65455	267.692	4.63387	165.827	2.68214	206.466	4.41298	143.948	2.65982
		144.037	2.64447	269.264	4.64394	166.392	2.67206	208.134	4.41453	144.508	2.64974
		144.581	2.63439	270.678	4.65402	166.928	2.66199	209.803	4.41778	145.036	2.63966
		145.096	2.62432	272.044	4.66409	167.487	2.65191	211.474	4.4198	145.553	2.62959
		145.601	2.61424	273.363	4.67417	168.055	2.64183	213.144	4.42321	146.089	2.61951
		146.113	2.60417	274.543	4.68425	168.64	2.63176	214.814	4.42615	146.628	2.60944
		146.606	2.59409	275.764	4.69432	169.229	2.62168	216.486	4.42956	147.153	2.59936
		147.098	2.58386	276.905	4.7044	169.79	2.61161	218.156	4.43344	147.654	2.58929
		147.575	2.57379	278.029	4.71447	170.377	2.60153	219.825	4.43685	148.148	2.57921
		148.057	2.56371	279.108	4.72455	170.949	2.59146	221.493	4.44165	148.663	2.56913
		148.532	2.55363	280.128	4.73462	171.481	2.58138	223.163	4.44568	149.177	2.55906
		149.001	2.5434	281.193	4.7447	172.023	2.57131	224.833	4.45096	149.689	2.54898
		149.476	2.53317	282.204	4.75477	172.57	2.56123	226.504	4.45561	150.16	2.53891
		149.934	2.5231	283.192	4.76485	173.121	2.55115	228.175	4.46072	150.63	2.52883
		150.397	2.51302	284.13	4.77493	173.661	2.54108	229.846	4.4663	151.121	2.51876
		150.846	2.50279	285.102	4.785	174.198	2.531	231.514	4.47142	151.615	2.50868
		151.31	2.49256	286.072	4.79508	174.724	2.52093	233.186	4.47777	152.114	2.49861
		151.751	2.48248	286.576	4.80004	175.243	2.51085	234.854	4.4832	152.572	2.48853
		152.186	2.47241			175.755	2.50078	236.524	4.48971	153.032	2.47845
		152.625	2.46233			176.272	2.4907	238.192	4.4956	153.492	2.46838
		153.051	2.45226			176.777	2.48062	239.861	4.50242	153.962	2.4583
		153.484	2.44218			177.272	2.47055	241.53	4.50893	154.443	2.44823
		153.905	2.43211			177.739	2.46047	243.2	4.51559	154.896	2.43815
		154.335	2.42203			178.202	2.4504	244.871	4.52335	155.339	2.42808
		154.755	2.4118			178.669	2.44032	246.54	4.53001	155.776	2.418
		155.171	2.40172			179.161	2.43025	248.209	4.53823	156.226	2.40792
		155.595	2.39165			179.648	2.42017	249.877	4.54536	156.68	2.39785
		156.001	2.38157			180.122	2.41009	251.548	4.55435	157.13	2.38777
		156.428	2.37134			180.583	2.40002	253.218	4.56225	157.564	2.3777
		156.844	2.36111			181.012	2.38994	254.889	4.57202	157.983	2.36762
		157.262	2.35088			181.455	2.37987	256.557	4.58085	158.413	2.35755
		157.673	2.34081			181.914	2.36979	258.151	4.59093	158.841	2.34747
		158.083	2.33073			182.377	2.35972	259.806	4.60101	159.282	2.33739
		158.482	2.32065			182.837	2.34964	261.289	4.61108	159.714	2.32732
		158.876	2.31058			183.299	2.33957	262.776	4.62116	160.12	2.31724
		159.271	2.30035			183.756	2.32949	264.102	4.63123	160.526	2.30717
		159.663	2.29012			184.23	2.31941	265.486	4.64131	160.927	2.29709
		160.057	2.28004			184.686	2.30934	266.665	4.65138	161.345	2.28702
		160.444	2.26997			185.131	2.29926	267.933	4.66146	161.76	2.27694
		160.844	2.25958			185.57	2.28919	269.024	4.67153	162.182	2.26687
		161.232	2.2495			186.014	2.27911	270.098	4.68161	162.579	2.25679
		161.623	2.23927			186.452	2.26904	271.186	4.69169	162.97	2.24671
		162.013	2.22904			186.874	2.25896	272.121	4.70176	163.367	2.23664
		162.403	2.21897			187.299	2.24888	273.058	4.71184	163.764	2.22656
		162.79	2.20889			187.738	2.23881	274.033	4.72191	164.171	2.21649
		163.178	2.19882			188.155	2.22873	274.861	4.73199	164.58	2.20641
		163.563	2.18874			188.566	2.2185	275.692	4.74206	164.987	2.19634
		163.948	2.17851			188.987	2.20843	276.585	4.75214	165.366	2.18626
		164.34	2.16828			189.428	2.19835	277.396	4.76222	165.747	2.17618
		164.728	2.1582			189.867	2.18828	278.172	4.77229	166.138	2.16611
		165.106	2.14813			190.283	2.1782	278.997	4.78237	166.536	2.15603
		165.477	2.13805			190.693	2.16812	279.866	4.79244	166.947	2.14596
		165.847	2.12798			191.097	2.15805	280.449	4.80004	167.345	2.13588
		166.228	2.1179			191.493	2.14797			167.734	2.12581
		166.596	2.10783			191.876	2.1379			168.11	2.11573
		166.968	2.09775			192.287	2.12782			168.486	2.10566
		167.345	2.08767			192.697	2.11775			168.875	2.09558
		167.705	2.0776			193.104	2.10767			169.267	2.0855
		168.067	2.06752			193.511	2.09759			169.66	2.07543
		168.426	2.05745			193.908	2.08752			170.039	2.06535
		168.795	2.04722			194.338	2.07744			170.407	2.05528
		169.15	2.03714			194.734	2.06737			170.774	2.0452
		169.508	2.02691			195.145	2.05729			171.139	2.03513
		169.865	2.01683			195.566	2.04722			171.52	2.02505
		170.22	2.00676			196.001	2.03699			171.901	2.01497
		170.58	1.99668			196.422	2.02691			172.289	2.0049
		170.943	1.98661			196.822	2.01683			172.669	1.99482
		171.308	1.97638			197.222	2.00676			173.037	1.98475
		171.668	1.9663			197.64	1.99668			173.401	1.97467
		172.018	1.95623			198.048	1.98661			173.769	1.9646
		172.393	1.94615			198.476	1.97653			174.153	1.95452
		172.753	1.93607			198.883	1.96646			174.539	1.94444
		173.128	1.92584			199.286	1.95638			174.933	1.93437
		173.504	1.91577			199.69	1.94631			175.316	1.92429
		173.875	1.90569			200.101	1.93623			175.695	1.91422
		174.245	1.89562			200.518	1.92615			176.072	1.90414
		174.599	1.88554			200.932	1.91608			176.455	1.89407
		174.972	1.87531			201.343	1.906			176.859	1.88399
		175.335	1.86523			201.746	1.89593			177.265	1.87392
		175.712	1.85516			202.184	1.8857			177.685	1.86384
		176.076	1.84493			202.616	1.87562			178.078	1.85376
		176.443	1.83485			203.026	1.86539			178.463	1.84369
		176.806	1.82478			203.45	1.85531			178.859	1.83361
		177.171	1.8147			203.843	1.84508			179.253	1.82354
		177.55	1.80463			204.249	1.83501			179.663	1.81346
		177.917	1.79455			204.666	1.82493			180.075	1.80339
		178.298	1.78447			205.091	1.81486			180.488	1.79331
		178.677	1.7744			205.533	1.80478			180.88	1.78323
		179.051	1.76432			205.965	1.79471			181.269	1.77316
		179.428	1.75425			206.406	1.78463			181.668	1.76308
		179.795	1.74417			206.859	1.77455			182.07	1.75301
		180.189	1.73394			207.329	1.76432			182.494	1.74293
		180.577	1.72387			207.792	1.75425			182.917	1.73286
		181.005	1.71379			208.238	1.74417			183.336	1.72278
		181.423	1.70356			208.704	1.7341			183.735	1.71271
		181.835	1.69348			209.159	1.72402			184.138	1.70263
		182.227	1.68341			209.608	1.71395			184.561	1.69255
		182.628	1.67333			210.036	1.70387			184.99	1.68248
		183.027	1.66326			210.489	1.69379			185.44	1.6724
		183.43	1.65303			210.952	1.68372			185.882	1.66233
		183.85	1.64295			211.425	1.67364			186.315	1.65225
		184.259	1.63272			211.912	1.66357			186.742	1.64218
		184.708	1.62264			212.396	1.65349			187.182	1.6321
		185.169	1.61241			212.872	1.64342			187.646	1.62202
		185.649	1.60234			213.352	1.63319			188.12	1.61195
		186.104	1.59226			213.836	1.62311			188.605	1.60187
		186.565	1.58219			214.351	1.61303			189.06	1.5918
		187.038	1.57196			214.848	1.60296			189.529	1.58172
		187.512	1.56188			215.384	1.59288			190.016	1.57165
		188.012	1.5518			215.934	1.58281			190.52	1.56157
		188.499	1.54173			216.491	1.57273			191.056	1.55149
		189.013	1.53165			217.059	1.56266			191.56	1.54142
		189.52	1.52158			217.613	1.55258			192.074	1.53134
		190.035	1.5115			218.203	1.5425			192.616	1.52127
		190.558	1.50143			218.783	1.53243			193.195	1.51119
		190.636	1.50003			219.348	1.52235			193.784	1.50112
						219.962	1.51228			193.852	1.50003
						220.593	1.5022
						220.739	1.50003

## Sheet: Fig. 3d
	Before annealing	600oC-10h	600oC-20h
Cycle. no	Specific discharge capacity (mAh/g)	Specific discharge capacity (mAh/g)	Specific discharge capacity (mAh/g)
1	190.636	220.739	193.852
2	186.282	205.444	186.954
3	181.917	200.946	182.389
4	177.945	195.325	178.546
5	173.731	191.853	175.037
6	169.261	188.387	170.828
7	166.804	184.903	167.303
8	163.938	182.612	164.802
9	161.443	176.897	162.001
10	156.849	175.848	159.256

## Sheet: Fig. 3e
Before Li-reinsertion				After Li-reinsertion
Specific charge capacity (mAh/g)	Voltage (V)	Specific discharge capacity (mAh/g)	Voltage (V)	Specific charge capacity (mAh/g)	Voltage (V)	Specific discharge capacity (mAh/g)	Voltage (V)
0	2.9796	0	4.65975	0	2.90675	0	4.72889
0	2.98007	0.018	4.64844	0.021	2.91791	0.028	4.71788
0	2.98844	0.035	4.63759	0.046	2.92876	0.056	4.70734
0.02	2.99882	0.056	4.62674	0.074	2.93992	0.088	4.69634
0.041	3.01029	0.077	4.61635	0.105	2.95092	0.12	4.68595
0.062	3.02037	0.101	4.60488	0.136	2.961	0.155	4.67541
0.086	3.03168	0.125	4.59372	0.172	2.97108	0.19	4.66518
0.111	3.04238	0.15	4.58287	0.21	2.98146	0.228	4.65479
0.135	3.05246	0.174	4.57233	0.252	2.99169	0.267	4.64456
0.163	3.06346	0.198	4.56194	0.301	3.00223	0.309	4.63433
0.191	3.07416	0.223	4.55187	0.354	3.01277	0.351	4.62426
0.222	3.08532	0.251	4.54102	0.41	3.02285	0.397	4.61403
0.253	3.09601	0.278	4.52986	0.473	3.03292	0.446	4.6038
0.288	3.10671	0.306	4.519	0.543	3.043	0.495	4.59372
0.322	3.1171	0.334	4.50815	0.624	3.05323	0.548	4.58364
0.361	3.12779	0.362	4.49746	0.711	3.06346	0.601	4.57357
0.399	3.13787	0.39	4.48723	0.813	3.07369	0.661	4.56318
0.444	3.14872	0.421	4.47622	0.925	3.08408	0.724	4.55264
0.493	3.15941	0.452	4.46506	1.054	3.09431	0.787	4.54257
0.542	3.16964	0.484	4.45406	1.198	3.10454	0.854	4.53249
0.594	3.17972	0.515	4.4432	1.366	3.11477	0.925	4.5221
0.653	3.18995	0.546	4.43313	1.548	3.12485	1.003	4.51172
0.716	3.20003	0.577	4.42259	1.754	3.13508	1.08	4.50164
0.788	3.21026	0.612	4.41189	1.995	3.14531	1.16	4.49157
0.865	3.22033	0.643	4.40166	2.267	3.15554	1.248	4.48134
0.955	3.23056	0.678	4.39128	2.572	3.16561	1.339	4.47111
1.053	3.24079	0.713	4.38043	2.908	3.17569	1.434	4.46103
1.164	3.25102	0.748	4.37035	3.286	3.18576	1.536	4.45065
1.282	3.2611	0.782	4.35981	3.712	3.196	1.641	4.44057
1.418	3.27133	0.821	4.34911	4.178	3.20607	1.753	4.43018
1.574	3.28141	0.856	4.33904	4.696	3.21615	1.869	4.42011
1.748	3.29148	0.894	4.32865	5.244	3.22622	1.995	4.40988
1.953	3.30156	0.932	4.31842	5.849	3.2363	2.122	4.39965
2.175	3.31163	0.97	4.30773	6.519	3.24637	2.262	4.38942
2.433	3.32171	1.012	4.2975	7.225	3.25645	2.406	4.37919
2.724	3.33178	1.05	4.28726	8.01	3.26652	2.553	4.36911
3.047	3.34186	1.092	4.27703	8.864	3.2766	2.708	4.35903
3.404	3.35209	1.134	4.26665	9.794	3.28668	2.873	4.34896
3.811	3.36217	1.176	4.25657	10.762	3.29675	3.046	4.33888
4.238	3.37224	1.221	4.24603	11.776	3.30683	3.225	4.32881
4.711	3.38232	1.266	4.23549	12.867	3.3169	3.413	4.31858
5.215	3.39239	1.315	4.22464	13.987	3.32698	3.612	4.3085
5.745	3.40247	1.363	4.21395	15.179	3.33705	3.816	4.29843
6.378	3.41254	1.412	4.20356	16.424	3.34713	4.033	4.28835
7.08	3.42262	1.461	4.19333	17.735	3.35721	4.257	4.27827
7.769	3.4327	1.513	4.18325	19.098	3.36728	4.488	4.2682
8.54	3.44277	1.565	4.17302	20.56	3.37736	4.734	4.25812
9.36	3.45285	1.617	4.16264	22.106	3.38743	4.986	4.24805
10.286	3.46292	1.677	4.15225	23.632	3.39751	5.253	4.23782
11.184	3.473	1.736	4.14156	25.229	3.40758	5.53	4.22774
12.106	3.48307	1.798	4.13117	26.84	3.41766	5.816	4.21767
13.072	3.49315	1.858	4.12109	28.488	3.42773	6.11	4.20743
14.136	3.50322	1.924	4.11055	30.149	3.43719	6.42	4.19736
15.219	3.5133	1.993	4.10001	31.812	3.44665	6.739	4.18728
16.297	3.52338	2.066	4.08947	33.472	3.45579	7.066	4.17721
17.418	3.53345	2.139	4.07909	35.135	3.46478	7.407	4.16713
18.513	3.54353	2.216	4.06886	36.798	3.47377	7.754	4.15706
19.821	3.5536	2.293	4.05863	38.462	3.48261	8.109	4.14698
21.046	3.56368	2.376	4.04855	40.123	3.49144	8.488	4.13691
22.324	3.57375	2.46	4.03847	41.788	3.49997	8.87	4.12683
23.523	3.58383	2.551	4.0284	43.45	3.50803	9.267	4.11675
24.899	3.59391	2.645	4.01832	45.112	3.51656	9.667	4.10668
26.237	3.60398	2.742	4.00794	46.775	3.52493	10.078	4.0966
27.503	3.61406	2.843	3.99786	48.437	3.53314	10.51	4.08653
28.824	3.62413	2.951	3.98779	50.098	3.54136	10.944	4.0763
30.065	3.63421	3.063	3.97771	51.759	3.54957	11.404	4.06622
31.438	3.64428	3.177	3.96748	53.42	3.55779	11.853	4.05615
32.774	3.65436	3.303	3.9574	55.083	3.566	12.331	4.04607
34.273	3.66443	3.431	3.94702	56.746	3.57375	12.808	4.03599
35.652	3.67451	3.563	3.93694	58.409	3.58166	13.292	4.02592
37.084	3.68459	3.706	3.92671	60.071	3.58972	13.795	4.01569
38.422	3.69466	3.856	3.91664	61.732	3.59778	14.302	4.00561
39.766	3.70474	4.006	3.90656	63.394	3.60615	14.828	3.99554
41.088	3.71481	4.173	3.89617	65.058	3.61468	15.351	3.98546
42.442	3.72489	4.34	3.8861	66.72	3.62289	15.888	3.97523
43.903	3.73496	4.52	3.87602	68.383	3.63111	16.444	3.96515
45.417	3.74504	4.698	3.86595	70.046	3.63994	16.993	3.95508
46.91	3.75512	4.9	3.85572	71.708	3.64847	17.574	3.945
48.214	3.76519	5.094	3.84564	73.369	3.65699	18.145	3.93493
49.611	3.77527	5.303	3.83526	75.033	3.66599	18.724	3.92485
51.147	3.78534	5.529	3.82518	76.696	3.67436	19.333	3.91478
52.673	3.79542	5.751	3.81495	78.358	3.68242	19.939	3.9047
54.269	3.80549	5.995	3.80472	80.021	3.69094	20.567	3.89462
55.804	3.81557	6.249	3.79464	81.683	3.69962	21.213	3.88455
57.276	3.82565	6.517	3.78457	83.346	3.70815	21.862	3.87432
58.88	3.83572	6.796	3.77449	85.01	3.71729	22.533	3.86424
60.343	3.8458	7.095	3.76411	86.672	3.72659	23.21	3.85417
62.01	3.85556	7.4	3.75388	88.334	3.73527	23.914	3.84409
63.663	3.86564	7.707	3.7438	89.997	3.74396	24.62	3.83402
65.166	3.87571	8.048	3.73357	91.658	3.75264	25.35	3.82394
66.758	3.88579	8.389	3.72349	93.319	3.76023	26.075	3.81386
68.426	3.89586	8.752	3.71342	94.981	3.76643	26.822	3.80379
70.095	3.90517	9.132	3.70319	96.644	3.77232	27.581	3.79371
71.721	3.91524	9.549	3.69311	98.307	3.77821	28.343	3.78364
73.257	3.92532	9.963	3.68304	99.971	3.78519	29.144	3.77356
74.923	3.93446	10.404	3.67281	101.634	3.7934	29.951	3.76349
76.481	3.94454	10.847	3.66273	103.296	3.80177	30.762	3.75341
78.148	3.95384	11.302	3.65265	104.958	3.81092	31.608	3.74334
79.815	3.96329	11.794	3.64258	106.621	3.82022	32.457	3.73326
81.481	3.97337	12.306	3.63235	108.285	3.82968	33.342	3.72318
83.148	3.98221	12.86	3.62227	109.949	3.83944	34.215	3.71311
84.815	3.99151	13.434	3.6122	111.597	3.84952	35.145	3.70303
86.482	4.00065	14.015	3.60212	113.258	3.85959	36.078	3.69296
88.149	4.00949	14.632	3.59205	114.884	3.86967	37.035	3.68288
89.767	4.01956	15.269	3.58197	116.445	3.87974	38.033	3.67281
91.422	4.02964	15.943	3.57174	117.962	3.88982	39.032	3.66273
92.992	4.03971	16.594	3.56166	119.436	3.89989	40.082	3.65265
94.41	4.04979	17.321	3.55159	120.961	3.90997	41.115	3.64258
95.784	4.05987	18.042	3.54151	122.422	3.92005	42.187	3.6325
97.061	4.06994	18.781	3.53144	123.859	3.93012	43.293	3.62243
98.314	4.08002	19.599	3.52136	125.226	3.9402	44.411	3.61235
99.668	4.09009	20.405	3.51129	126.61	3.95027	45.587	3.60228
100.735	4.10017	21.243	3.50121	127.926	3.96035	46.769	3.5922
101.842	4.11024	22.095	3.49113	129.208	3.97042	47.996	3.58212
102.915	4.12032	22.986	3.48106	130.497	3.9805	49.262	3.57205
104.044	4.13039	23.898	3.47098	131.77	3.99058	50.531	3.56197
105.037	4.14047	24.803	3.46091	133.07	4.00065	51.814	3.5519
105.979	4.15055	25.775	3.45083	134.303	4.01073	53.118	3.54182
107.005	4.16062	26.787	3.44076	135.535	4.0208	54.437	3.53175
107.911	4.1707	27.785	3.43068	136.776	4.03088	55.837	3.52167
108.773	4.18077	28.763	3.4206	137.975	4.04095	57.257	3.5116
109.599	4.19085	29.8	3.41053	139.178	4.05103	58.765	3.50152
110.384	4.20092	30.852	3.40045	140.342	4.06111	60.287	3.49144
111.187	4.211	31.931	3.39038	141.472	4.07118	61.876	3.48137
111.996	4.22108	33	3.3803	142.654	4.08126	63.49	3.47129
112.765	4.23115	34.069	3.37023	143.811	4.09133	65.062	3.46122
113.505	4.24123	35.178	3.36015	144.974	4.10141	66.71	3.45114
114.242	4.2513	36.337	3.35007	146.14	4.11148	68.357	3.44107
114.955	4.26138	37.511	3.34	147.335	4.12156	70.029	3.43146
115.636	4.27145	38.67	3.32992	148.53	4.13163	71.701	3.42169
116.337	4.28153	39.859	3.31985	149.719	4.14171	73.37	3.41223
117.032	4.29161	41	3.30977	150.927	4.15179	75.042	3.40262
117.688	4.30168	42.162	3.2997	152.146	4.16186	76.714	3.39317
118.37	4.31176	43.395	3.28962	153.391	4.17194	78.384	3.38356
119.065	4.32199	44.622	3.27955	154.629	4.18201	80.047	3.37348
119.76	4.33206	45.826	3.26947	155.916	4.19209	81.718	3.36372
120.476	4.34214	47.03	3.25939	157.279	4.20216	83.377	3.35364
121.241	4.35221	48.189	3.24932	158.635	4.21224	84.97	3.34356
121.946	4.36229	49.441	3.23924	160.067	4.22232	86.622	3.33349
122.67	4.37237	50.627	3.22917	161.545	4.23239	88.29	3.32341
123.44	4.38244	51.807	3.21909	163.049	4.24247	89.921	3.31334
124.281	4.39252	52.98	3.20902	164.612	4.25254	91.584	3.30326
125.137	4.40275	54.198	3.19894	166.274	4.26215	93.237	3.29319
125.961	4.41282	55.366	3.18886	167.937	4.2713	94.908	3.28389
126.775	4.4229	56.537	3.17879	169.601	4.27998	96.577	3.27412
127.66	4.43297	57.766	3.16871	171.264	4.28835	98.246	3.26451
128.535	4.44305	58.981	3.15864	172.929	4.29657	99.915	3.25474
129.446	4.45313	60.112	3.14856	174.594	4.30385	101.583	3.24513
130.408	4.4632	61.228	3.13849	176.258	4.31067	103.252	3.23537
131.347	4.47328	62.325	3.12841	177.92	4.31703	104.863	3.22529
132.257	4.48335	63.411	3.11834	179.583	4.32261	106.522	3.21522
133.173	4.49343	64.539	3.10826	181.248	4.32803	108.191	3.2053
134.215	4.5035	65.66	3.09818	182.911	4.33315	109.803	3.19522
135.266	4.51358	66.782	3.08811	184.574	4.33795	111.418	3.18514
136.345	4.52365	67.84	3.07803	186.237	4.34245	113.053	3.17507
137.374	4.53373	68.94	3.06796	187.903	4.34663	114.722	3.1653
138.411	4.54381	70.104	3.05788	189.566	4.35051	116.392	3.15569
139.43	4.55388	71.136	3.04781	191.231	4.35438	118.009	3.14562
140.446	4.56396	72.11	3.03773	192.894	4.35841	119.633	3.13554
141.485	4.57403	73.118	3.02765	194.559	4.36492	121.21	3.12547
142.378	4.58411	74.033	3.01758	196.224	4.37237	122.691	3.11539
143.265	4.59418	75.022	3.0075	197.888	4.37826	124.062	3.10531
144.188	4.60426	75.968	2.99743	199.551	4.38384	125.469	3.09524
145.207	4.61434	76.9	2.98735	201.214	4.38911	126.989	3.08516
146.283	4.62441	77.84	2.97728	202.878	4.39376	128.491	3.07509
147.386	4.63449	78.719	2.9672	204.541	4.39732	130.098	3.06501
148.447	4.64456	79.628	2.95712	206.203	4.40104	131.554	3.05494
149.543	4.65464	80.494	2.94705	207.866	4.40507	133.03	3.04486
150.685	4.66471	81.363	2.93697	209.528	4.40941	134.508	3.03478
151.8	4.67479	82.191	2.9269	211.19	4.41406	135.852	3.02471
152.793	4.68487	82.998	2.91682	212.854	4.41778	137.161	3.01463
153.864	4.69494	83.798	2.90675	214.518	4.42243	138.421	3.00456
155.075	4.70502	84.587	2.89667	216.18	4.42708	139.71	2.99448
156.093	4.71509	85.374	2.8866	217.842	4.43142	140.992	2.98441
157.335	4.72517	86.135	2.87652	219.505	4.43685	142.251	2.97433
158.489	4.73524	86.834	2.86644	221.168	4.44243	143.405	2.96426
159.638	4.74532	87.544	2.85637	222.831	4.44786	144.495	2.95418
160.988	4.75539	88.237	2.84629	224.492	4.45328	145.617	2.9441
162.304	4.76547	88.918	2.83622	226.155	4.45917	146.741	2.93403
163.67	4.77555	89.566	2.82614	227.818	4.46537	147.768	2.92395
164.959	4.78562	90.21	2.81607	229.48	4.47111	148.765	2.91388
166.394	4.7957	90.873	2.80599	231.143	4.47715	149.76	2.9038
167.034	4.80004	91.508	2.79591	232.805	4.4832	150.688	2.89373
		92.11	2.78584	234.466	4.48924	151.634	2.88365
		92.739	2.77561	236.13	4.49575	152.54	2.87357
		93.34	2.76538	237.792	4.50211	153.428	2.8635
		93.949	2.7553	239.456	4.50939	154.266	2.85342
		94.529	2.74523	241.119	4.51683	155.072	2.84335
		95.116	2.735	242.782	4.52474	155.812	2.83327
		95.691	2.72492	244.442	4.53079	156.535	2.8232
		96.244	2.71484	246.106	4.53792	157.226	2.81312
		96.813	2.70461	247.769	4.54474	157.889	2.80304
		97.36	2.69454	249.431	4.55032	158.621	2.79297
		97.899	2.68446	251.094	4.55559	159.344	2.78289
		98.428	2.67439	252.757	4.56163	160.031	2.77282
		98.966	2.66431	254.419	4.56783	160.707	2.76274
		99.515	2.65424	256.083	4.57512	161.406	2.75267
		100.041	2.64416	257.747	4.58209	162.077	2.74259
		100.582	2.63408	259.41	4.58907	162.746	2.73252
		101.106	2.62401	261.074	4.59682	163.374	2.72244
		101.632	2.61393	262.739	4.60504	164.002	2.71236
		102.146	2.60386	264.403	4.61403	164.626	2.70229
		102.661	2.59378	266.067	4.62379	165.25	2.69221
		103.172	2.58371	267.692	4.63387	165.827	2.68214
		103.669	2.57363	269.264	4.64394	166.392	2.67206
		104.187	2.5634	270.678	4.65402	166.928	2.66199
		104.694	2.55332	272.044	4.66409	167.487	2.65191
		105.205	2.54325	273.363	4.67417	168.055	2.64183
		105.705	2.53317	274.543	4.68425	168.64	2.63176
		106.192	2.5231	275.764	4.69432	169.229	2.62168
		106.69	2.51302	276.905	4.7044	169.79	2.61161
		107.187	2.50295	278.029	4.71447	170.377	2.60153
		107.688	2.49287	279.108	4.72455	170.949	2.59146
		108.178	2.48248	280.128	4.73462	171.481	2.58138
		108.671	2.47241	281.193	4.7447	172.023	2.57131
		109.171	2.46218	282.204	4.75477	172.57	2.56123
		109.638	2.45195	283.192	4.76485	173.121	2.55115
		110.116	2.44187	284.13	4.77493	173.661	2.54108
		110.569	2.4318	285.102	4.785	174.198	2.531
		111.032	2.42172	286.072	4.79508	174.724	2.52093
		111.512	2.41149	286.576	4.80004	175.243	2.51085
		112.006	2.40141			175.755	2.50078
		112.485	2.39134			176.272	2.4907
		112.938	2.38126			176.777	2.48062
		113.407	2.37119			177.272	2.47055
		113.876	2.36111			177.739	2.46047
		114.352	2.35104			178.202	2.4504
		114.832	2.34096			178.669	2.44032
		115.312	2.33073			179.161	2.43025
		115.768	2.32065			179.648	2.42017
		116.224	2.31058			180.122	2.41009
		116.669	2.3005			180.583	2.40002
		117.111	2.29043			181.012	2.38994
		117.56	2.28035			181.455	2.37987
		118.002	2.27028			181.914	2.36979
		118.455	2.2602			182.377	2.35972
		118.893	2.25012			182.837	2.34964
		119.324	2.23989			183.299	2.33957
		119.759	2.22982			183.756	2.32949
		120.2	2.21974			184.23	2.31941
		120.631	2.20967			184.686	2.30934
		121.071	2.19959			185.131	2.29926
		121.513	2.18952			185.57	2.28919
		121.959	2.17944			186.014	2.27911
		122.384	2.16936			186.452	2.26904
		122.837	2.15913			186.874	2.25896
		123.265	2.14906			187.299	2.24888
		123.707	2.13898			187.738	2.23881
		124.137	2.12891			188.155	2.22873
		124.583	2.11883			188.566	2.2185
		124.994	2.10876			188.987	2.20843
		125.419	2.09852			189.428	2.19835
		125.85	2.08845			189.867	2.18828
		126.278	2.07837			190.283	2.1782
		126.712	2.0683			190.693	2.16812
		127.144	2.05822			191.097	2.15805
		127.555	2.04815			191.493	2.14797
		127.955	2.03807			191.876	2.1379
		128.355	2.028			192.287	2.12782
		128.746	2.01792			192.697	2.11775
		129.145	2.00784			193.104	2.10767
		129.561	1.99761			193.511	2.09759
		129.963	1.98738			193.908	2.08752
		130.373	1.97731			194.338	2.07744
		130.77	1.96708			194.734	2.06737
		131.167	1.957			195.145	2.05729
		131.566	1.94693			195.566	2.04722
		131.96	1.93685			196.001	2.03699
		132.357	1.92677			196.422	2.02691
		132.744	1.9167			196.822	2.01683
		133.137	1.90662			197.222	2.00676
		133.52	1.89655			197.64	1.99668
		133.917	1.88647			198.048	1.98661
		134.317	1.8764			198.476	1.97653
		134.707	1.86616			198.883	1.96646
		135.093	1.85609			199.286	1.95638
		135.494	1.8457			199.69	1.94631
		135.898	1.83563			200.101	1.93623
		136.298	1.8254			200.518	1.92615
		136.701	1.81532			200.932	1.91608
		137.112	1.80509			201.343	1.906
		137.515	1.79502			201.746	1.89593
		137.925	1.78494			202.184	1.8857
		138.336	1.77486			202.616	1.87562
		138.746	1.76448			203.026	1.86539
		139.157	1.7544			203.45	1.85531
		139.563	1.74417			203.843	1.84508
		139.962	1.7341			204.249	1.83501
		140.365	1.72402			204.666	1.82493
		140.769	1.71395			205.091	1.81486
		141.182	1.70387			205.533	1.80478
		141.584	1.69379			205.965	1.79471
		142.002	1.68341			206.406	1.78463
		142.431	1.67333			206.859	1.77455
		142.845	1.66326			207.329	1.76432
		143.273	1.65318			207.792	1.75425
		143.717	1.64311			208.238	1.74417
		144.145	1.63303			208.704	1.7341
		144.6	1.62295			209.159	1.72402
		145.056	1.61288			209.608	1.71395
		145.529	1.6028			210.036	1.70387
		146.012	1.59273			210.489	1.69379
		146.496	1.58265			210.952	1.68372
		146.988	1.57242			211.425	1.67364
		147.466	1.56235			211.912	1.66357
		147.959	1.55227			212.396	1.65349
		148.464	1.54219			212.872	1.64342
		148.975	1.53212			213.352	1.63319
		149.477	1.52204			213.836	1.62311
		150.029	1.51181			214.351	1.61303
		150.585	1.50174			214.848	1.60296
		150.69	1.50003			215.384	1.59288
						215.934	1.58281
						216.491	1.57273
						217.059	1.56266
						217.613	1.55258
						218.203	1.5425
						218.783	1.53243
						219.348	1.52235
						219.962	1.51228
						220.593	1.5022
						220.739	1.50003

[truncated: 108 more sheets: Fig. 3f, Fig. 4a, Fig. 4b, Fig. 4c, Fig. 4d, Fig. 4e, Fig. 4f, Fig. 4g, Fig. 4h, Fig. 5c, Fig. 5d, Fig. 5e, Fig. 5f, Fig. S1a, Fig. S1b, Fig. S1c, Fig. S2a, Fig. S3a, Fig. S3c, Fig. S4a …]
